# Supplementary material for: Oxidized LDL-induced FOXS1 mediates cholesterol transport dysfunction and inflammasome activation to drive aortic valve calcification
Source: Cardiovasc Res. 2025 Sep 24;121(12):1941–55. doi: 10.1093/cvr/cvaf159 (PMC12551391; doi:10.1093/cvr/cvaf159)
Supplement: cvaf159_Supplementary_Data [file cvaf159_supplementary_data.zip]

Archive with 3 entries (3 files):
- Excel File S1 FOXS1 RNA-seq data.xlsx
- Revised Supplemental Material-CardiovasRes 20250322.docx
- Unedited gel.pdf
