# Supplementary material for: Oxidized LDL-induced FOXS1 mediates cholesterol transport dysfunction and inflammasome activation to drive aortic valve calcification
Source: Cardiovasc Res. 2025 Sep 24;121(12):1941–55. doi: 10.1093/cvr/cvaf159 (PMC12551391; doi:10.1093/cvr/cvaf159)
Supplement: cvaf159_Supplementary_Data [file cvaf159_supplementary_data.zip › Excel File S1 FOXS1 RNA-seq data.xlsx]

## Sheet: All差异基因xls
Gene ID	Gene Symbol	log2 (FOXS1/NC)	Qvalue (FOXS1/NC)	log2 (FOXS1/SIfoxs1)	Qvalue (FOXS1/SIfoxs1)	log2 (SIfoxs1/NC)	Qvalue (SIfoxs1/NC)
1000	'CDH2'	-0.664467	5.51e-06	-0.491286	0.00195172	-0.175898	0.613176
10001	'MED6'	0.11764	0.600168	0.526579	0.00789966	-0.41092	0.148955
100037417	'DDTL'	-1.6183	0.00089	-1.52687	0.00333611	-0.0903843	0.947399
10004	'NAALADL1'	-0.767803	0.00659219	-1.06612	0.000335	0.298346	0.532426
10005	'ACOT8'	-0.555496	0.0047879	-0.29844	0.205217	-0.257676	0.508742
10006	'ABI1'	-0.297614	0.096071	-0.634885	0.000406	0.334786	0.238983
10007	'GNPDA1'	1.13062	3.17e-16	0.966676	1.66e-10	0.161526	0.601025
10008	'KCNE3'	-1.88752	6.22e-24	-1.75869	9.92e-18	-0.130645	0.786729
10010	'TANK'	-0.826235	1.37e-06	-1.32605	7.56e-11	0.497702	0.0606016
100101267	'POM121C'	0.57929	1.03e-05	0.794066	4.37e-08	-0.217213	0.422406
100101467	'ZSCAN30'	0.790568	0.0421919	0.353701	0.454672	0.433804	0.599469
10011	'SRA1'	0.404877	0.0345877	1.13446	4.4e-07	-0.730628	0.00758311
100125288	'ZGLP1'	1.57995	0.00916113	1.06294	0.0634115	0.512792	0.799009
100127983	'C8orf88'	-0.860592	3.94e-05	-0.901928	0.000124	0.0389744	0.949561
100128553	'CTAGE4'	-5.67469	0.234282	-6.09495	0.000104	0.399829	0.893044
100128569	'C19orf71'	-1.94648	0.00219951	-1.72192	0.0115776	-0.222046	0.897915
100128927	'ZBTB42'	-1.24658	0.000331	-1.32444	0.000115	0.0774734	0.947399
100129484	'LOC100129484'	-1.46037	1.7e-05	-1.21649	0.00336113	-0.246152	0.804943
100129940	'LOC100129940'	-1.07466	0.0943927	-2.41254	1.02e-05	1.34174	0.0294263
10013	'HDAC6'	-0.680107	1.74e-05	-0.858919	7.15e-08	0.177135	0.576391
100130311	'C17orf107'	0.642292	0.00487907	1.38662	2.92e-07	-0.746217	0.0678022
100130519	'TMEM221'	-1.00304	0.0363321	-0.835785	0.140736	-0.168719	0.926803
100130771	'EFCAB10'	2.05353	0.111503	4.40508	0.0110927	-2.36679	0.66058
100130890	'TSTD3'	-0.609461	0.0117441	-0.237672	0.44892	-0.373072	0.351831
100130958	'SYCE1L'	-0.912256	0.0519701	-1.37675	0.00104829	0.464123	0.535905
100131017	'ZNF316'	-0.572459	0.000717	-0.66674	2.26e-05	0.0932271	0.863419
100131187	'TSTD1'	-1.02266	0.000128	-1.50743	9.47e-09	0.484648	0.104304
100131755	'ARMCX4'	2.02196	7.03e-10	1.83512	4.68e-08	0.184557	0.906372
100131801	'PET100'	-0.894124	0.00217248	-1.01674	0.000492	0.122523	0.849408
100131897	'INSYN2B'	-1.62375	2.99e-06	-2.17069	3.78e-11	0.543341	0.275076
100132074	'FOXO6'	1.01694	0.0107962	1.4256	0.00307593	-0.410632	0.761818
100134934	'TEN1'	-1.36854	2.06e-09	-1.37183	1.75e-10	0.00322863	0.993176
100134938	'UPK3BL1'	-0.710052	3.91e-05	-0.471244	0.0390978	-0.240034	0.516771
10017	'BCL2L10'	5.05064	0.000871	6.13001	6.25e-05	-1.08176	0.947399
100170229	'SRRM5'	1.92357	0.0104764	2.53321	0.00287464	-0.615899	0.864582
100170841	'EPOP'	-1.14537	3.89e-08	-0.462256	0.129912	-0.684664	0.035699
10018	'BCL2L11'	-0.4717	0.0166647	-0.697332	0.000158	0.222957	0.541887
100188893	'TOMM6'	0.122615	0.604547	0.418128	0.0382981	-0.296652	0.298214
100190949	'C5orf52'	4.07026	0.0209668	3.26978	0.0568792	0.835312	0.947399
10022	'INSL5'	-4.89293	0.00937255	-3.03248	0.478271	-1.88929	0.503968
10025	'MED16'	-1.05355	1.36e-09	-0.810486	1.75e-06	-0.243773	0.420352
100271846	'ERVV-2'	4.27453	0.0134131	5.35305	0.00246041	-1.08176	0.947399
100271927	'RASA4B'	-1.37882	1.47e-16	-1.22991	7.85e-16	-0.149738	0.709337
100272147	'CMC4'	-1.60856	4.77e-15	-1.52104	1.15e-12	-0.0882562	0.889645
100287171	'WASHC1'	-0.461924	0.00618054	-0.654448	2.17e-05	0.191438	0.534582
100287387	'LOC100287387'	-1.85133	1.73e-09	-1.8698	6.01e-09	0.0178894	0.989407
100288332	'NPIPA5'	-0.962863	1.68e-08	-0.464435	0.0482653	-0.500493	0.0741624
100288413	'ERVMER34-1'	3.05482	2.66e-06	2.81493	2.01e-05	0.243867	0.947399
100288695	'LIMS4'	-1.21325	2.13e-10	-0.840741	0.000775	-0.373806	0.326368
100289187	'TMEM225B'	-0.772474	0.0539661	-2.05538	9.32e-12	1.27985	5.23e-05
100289635	'ZNF605'	-0.952614	6.68e-05	-0.800165	0.0023785	-0.154663	0.809199
100289678	'ZNF783'	-1.20752	7.78e-06	-0.911524	0.00286535	-0.296807	0.619576
100302652	'GPR75-ASB3'	1.787	0.00634703	1.19406	1.16e-05	0.587551	0.442755
100302736	'TMED7-TICAM2'	0.269532	0.338005	0.870648	0.000954	-0.602977	0.109228
100303755	'PET117'	1.24592	0.000689	1.23116	0.000804	0.0127121	0.989407
100316904	'SAP25'	2.75306	0.000821	3.86143	0.000136	-1.10024	0.802948
100329135	'TRPC5OS'	3.97672	0.0248406	5.05597	0.00532476	-1.08176	0.947399
10036	'CHAF1A'	-1.13208	3.47e-05	-1.35128	2.32e-07	0.215839	0.720535
10038	'PARP2'	1.26789	1.51e-09	1.47367	2.95e-11	-0.208819	0.73671
1004	'CDH6'	-0.435465	0.016056	-0.042637	0.88714	-0.39564	0.138594
10040	'TOM1L1'	1.04103	9.56e-06	0.410589	0.169863	0.627874	0.142046
10042	'HMGXB4'	0.0188321	0.960027	-0.594302	0.0247708	0.610163	0.0672541
10043	'TOM1'	-0.652925	0.00043	-0.42027	0.0402049	-0.233562	0.417169
10044	'SH2D3C'	2.28251	4.65e-05	2.78223	1.52e-05	-0.498439	0.870098
10045	'SH2D3A'	2.86304	5.81e-07	2.97975	4.25e-07	-0.119975	0.968336
10046	'MAMLD1'	-0.804085	2.03e-06	-0.435305	0.03282	-0.370481	0.125355
100462981	'MTRNR2L2'	0.219646	0.182504	0.365664	0.0197633	-0.149045	0.700653
100505385	'IQCJ-SCHIP1'	1.32056	2.8e-06	0.880739	0.00662329	0.436889	0.529511
100505591	'LRRC3C'	2.01486	0.0201724	1.87835	0.0270236	0.130147	0.976592
100506115	'SMIM25'	-1.66795	1.25e-05	-1.53119	0.000435	-0.136222	0.929844
100506144	'TMEM35B'	-0.873367	7.78e-05	-0.966076	0.000204	0.0913053	0.902875
100506248	'PTMAP9'	-0.484766	0.547228	-1.18935	0.0490283	0.701294	0.480387
100506581	'C16orf95'	0.710402	0.0147232	0.98761	0.000624	-0.278305	0.71046
100506658	'OCLN'	0.866768	0.0533876	1.27991	0.00686876	-0.415149	0.757363
100506736	'SLFN12L'	2.69011	0.0300355	4.71084	0.00501911	-2.03396	0.737888
100507050	'TPBGL'	-3.73986	4.5e-05	-2.87998	0.00890125	-0.863095	0.415959
100507436	'MICA'	1.09957	1.49e-11	2.25913	1.8e-34	-1.16013	1.1e-06
100507507	'LOC100507507'	1.26136	1.27e-10	1.32218	2.68e-11	-0.0629048	0.947399
100507588	'TGFBR3L'	-0.995121	2.26e-06	-0.926598	1.61e-06	-0.0693174	0.943447
100509620	'LOC100509620'	-2.51482	0.0115284	-3.10451	0.000977	0.587259	0.675846
10051	'SMC4'	-2.03431	1.24e-24	-2.61863	1.4e-31	0.581122	0.0453173
100526693	'ARPC4-TTLL3'	-0.606591	0.00341351	-0.334587	0.191191	-0.273427	0.404701
100526737	'RBM14-RBM4'	1.39672	1.92e-10	1.23512	6.02e-07	0.158963	0.787307
100526761	'CCDC169-SOHLH2'	2.1886	6.77e-09	2.57857	0.184185	-0.383184	0.947399
100526772	'TMEM110-MUSTN1'	-0.0849085	0.846253	0.652341	0.0261515	-0.738073	0.0768593
100526832	'PHOSPHO2-KLHL23'	-1.39668	0.825295	-2.52833	0.000864	1.14222	0.904422
100526842	'RPL17-C18orf32'	1.47016	3.19e-10	0.57245	0.0193127	0.895204	0.00648835
100527943	'TGIF2-RAB5IF'	7.60285	2.8e-08	1.89574	0.25795	5.69793	0.462681
100528020	'FAM187A'	1.51688	0.00383589	0.737671	0.162476	0.775928	0.503531
10053	'AP1M2'	4.5338	0.00502116	2.76138	0.0266365	1.76485	0.798326
100532726	'NDUFC2-KCTD14'	2.41489	6.18e-25	2.70295	1.88e-33	-0.290917	0.743466
100533178	'PRORY'	-2.56621	9.89e-05	-3.63708	3.42e-10	1.07345	0.0491784
100533467	'BIVM-ERCC5'	-1.71444	0.00638279	-1.88301	1.47e-07	0.169806	0.786759
100533496	'TVP23C-CDRT4'	1.07332	1.07e-06	1.167	0.000104	-0.0963988	0.947399
100534599	'ISY1-RAB43'	0.112536	0.643162	0.446002	0.03163	-0.33618	0.264414
10055	'SAE1'	0.485806	0.000661	0.780775	1.45e-07	-0.296529	0.196624
10056	'FARSB'	1.01449	5.89e-10	1.35005	3.69e-14	-0.337953	0.358607
10057	'ABCC5'	1.20791	1.03e-13	0.952906	1.34e-06	0.252551	0.56942
10058	'ABCB6'	0.617059	6.01e-05	0.870835	8.25e-07	-0.255373	0.426438
10059	'DNM1L'	-0.489197	0.0149241	-0.621086	0.00601692	0.129681	0.803958
10060	'ABCC9'	-1.09107	0.000152	-1.15166	0.000125	0.0568108	0.947399
10061	'ABCF2'	0.170281	0.31202	0.473849	0.00521909	-0.305518	0.214738
10062	'NR1H3'	1.08825	7.62e-10	0.623411	0.00501921	0.463301	0.151753
10063	'COX17'	0.904673	4.47e-05	0.825959	0.000223	0.0774429	0.942397
100653515	'CEP295NL'	7.75822	1.86e-09	5.98231	4.84e-13	1.76489	0.797215
10067	'SCAMP3'	0.617494	5.3e-05	1.07492	1.23e-13	-0.45862	0.0242628
10068	'IL18BP'	0.153227	0.585014	1.81376	5.62e-11	-1.66204	4.29e-08
10076	'PTPRU'	-0.805253	1.12e-06	-0.176002	0.416741	-0.630353	0.00216408
10077	'TSPAN32'	-3.05899	1.35e-09	-3.01642	1.08e-07	-0.0401144	0.976726
10079	'ATP9A'	-0.898478	5.23e-07	-1.63589	2.16e-14	0.734472	0.0111515
1008	'CDH10'	3.36438	0.00802116	2.72265	0.0198391	0.66106	0.944291
10081	'PDCD7'	-0.107708	0.668362	-0.428868	0.0209892	0.318426	0.294457
10082	'GPC6'	-0.716854	0.000397	-0.502587	0.0576492	-0.216804	0.680178
100820829	'MYZAP'	2.06874	1.16e-06	1.5849	0.000102	0.48829	0.752533
10084	'PQBP1'	-0.769582	8.52e-06	-0.724382	3.37e-05	-0.0462345	0.947399
10087	'COL4A3BP'	-0.218448	0.379739	-0.691329	0.00559804	0.470244	0.121741
100885850	'PTGES3L-AARSD1'	2.88984	0.0092015	2.51105	0.0378266	0.385411	0.947399
1009	'CDH11'	-1.11908	7.45e-13	-1.33241	5.14e-16	0.20994	0.591127
10090	'UST'	-0.578059	0.000117	-0.663308	4.85e-05	0.0828725	0.879516
10093	'ARPC4'	-0.985266	2.24e-07	-0.684661	0.000738	-0.301034	0.338735
10094	'ARPC3'	0.277595	0.0580344	0.317593	0.0382108	-0.0418634	0.947399
10095	'ARPC1B'	-0.678886	4.26e-05	-0.181289	0.321095	-0.498266	0.0219158
10097	'ACTR2'	0.371425	0.0469221	0.379433	0.0634753	-0.0104561	0.989407
10099	'TSPAN3'	-0.110232	0.595867	0.678593	0.000244	-0.790248	2.42e-05
100996414	'100996414'	-3.71565	0.00468217	-3.92043	0.00381227	0.206906	0.947399
100996716	'SEC22B2'	-0.331489	0.0444171	-0.380487	0.0291514	0.046665	0.947399
100996717	'NOTCH2NLC'	-0.0778358	0.776588	0.562633	0.00230225	-0.641514	0.00166348
100996763	'NOTCH2NLB'	-0.192139	0.362062	0.910919	5.06e-06	-1.10522	2.83e-08
100996842	'LOC100996842'	-0.538766	0.0686878	-0.635842	0.0247135	0.0970705	0.919447
101	'ADAM8'	2.25894	1.35e-06	2.42973	7.44e-07	-0.173589	0.947399
10101	'NUBP2'	-0.488046	0.0183373	-0.204332	0.40557	-0.284156	0.403045
10102	'TSFM'	0.676154	0.000108	0.933157	1.13e-06	-0.2588	0.430865
10103	'TSPAN1'	0.682616	0.010551	1.27835	1.13e-06	-0.597086	0.233369
10105	'PPIF'	-0.793294	1.91e-07	0.60395	0.00183339	-1.39841	2.08e-14
101059915	'LOC101059915'	4.45146	0.0234637	3.6068	0.0760793	0.841792	0.947399
101059918	'GOLGA8R'	4.06285	5.26e-05	0.367222	0.629563	3.69534	0.0049606
101059938	'NPIPA7'	-1.35129	8.31e-15	-0.932303	5.25e-06	-0.420137	0.0991314
101059953	'NPIPA8'	-0.877496	0.000503	-0.721812	0.00523695	-0.158521	0.849511
10106	'CTDSP2'	-0.229729	0.137597	-0.682554	0.000613	0.451087	0.0930322
101060351	'TBC1D3K'	-3.38717	0.0137461	-2.80344	0.635673	-0.663535	0.947399
101060389	'TBC1D3D'	-2.35276	0.00219745	-2.23062	0.00846594	-0.11872	0.947399
10112	'KIF20A'	2.91061	9.29e-08	2.77748	4.83e-07	0.13255	0.96575
10113	'PREB'	0.139669	0.502834	0.518232	0.00121538	-0.379562	0.0961015
10114	'HIPK3'	-0.521636	0.00524571	-0.607666	0.00126708	0.0834411	0.887746
10116	'FEM1B'	0.305302	0.120014	0.381796	0.0401475	-0.0792156	0.897915
10117	'ENAM'	2.21425	0.109553	4.22235	0.0194019	-2.00855	0.745589
1012	'CDH13'	0.0543046	0.826283	-0.327571	0.0223411	0.378782	0.0937625
10120	'ACTR1B'	-0.480243	0.00520427	-0.470706	0.00407516	-0.0105339	0.989407
10121	'ACTR1A'	-0.739699	3.98e-06	-0.670364	2.61e-05	-0.0703767	0.892024
10123	'ARL4C'	-0.0419336	0.871332	-0.482518	0.00473714	0.438088	0.0582162
10124	'ARL4A'	-1.97256	1.71e-23	-1.77153	1.62e-10	-0.202352	0.752489
10125	'RASGRP1'	5.01158	5.81e-05	4.54671	2.46e-05	0.450782	0.947399
10126	'DNAL4'	-0.249705	0.344462	-0.582709	0.00728155	0.331994	0.333032
10127	'ZNF263'	-0.400861	0.0143213	-0.0487036	0.869358	-0.353503	0.16368
10128	'LRPPRC'	0.732975	0.000295	0.674411	0.00127451	0.0556545	0.947399
10129	'FRY'	0.89179	3.39e-06	1.08083	2.21e-06	-0.191105	0.773773
10130	'PDIA6'	0.0955161	0.559837	0.85343	3.11e-05	-0.759886	0.00170384
10134	'BCAP31'	-1.23856	5.13e-13	-0.969394	1.78e-08	-0.269836	0.327527
10135	'NAMPT'	-1.64351	2.52e-22	-1.75582	2.3e-22	0.10944	0.838369
10137	'RBM12'	0.560341	0.000993	0.360092	0.052148	0.197587	0.56387
10138	'YAF2'	-0.608685	0.00158592	-0.7008	0.000448	0.0902702	0.885041
10139	'ARFRP1'	-1.77428	3.2e-18	-1.45777	3.26e-11	-0.317032	0.317117
1014	'CDH16'	8.7147	1.82e-11	8.83226	1.42e-11
10140	'TOB1'	-0.476896	0.00386354	-0.335479	0.0739568	-0.144283	0.763747
101410538	'MMP24OS'	-1.48638	2.72e-18	-1.28446	4.83e-14	-0.202632	0.59202
10144	'FAM13A'	-0.799288	5.91e-05	-1.00746	2.46e-07	0.205908	0.589797
10146	'G3BP1'	-0.140349	0.462022	-0.314443	0.0445048	0.171234	0.612713
10147	'SUGP2'	0.432585	0.0083845	0.618539	0.000172	-0.188635	0.573896
10148	'EBI3'	1.2386	0.282815	2.92093	0.0424171	-1.67888	0.639252
10149	'ADGRG2'	-1.45772	8.12e-08	-0.632958	0.211133	-0.826731	0.151876
10150	'MBNL2'	-0.396851	0.0663925	-0.679014	0.000872	0.278958	0.465164
10152	'ABI2'	0.567361	0.00038	0.427355	0.0152122	0.137755	0.748464
10155	'TRIM28'	-0.375684	0.0240298	-0.261121	0.146883	-0.115753	0.769912
10156	'RASA4'	-1.09698	6.05e-11	-1.01412	2.94e-09	-0.083979	0.88035
10157	'AASS'	-0.583255	0.0330425	-1.4591	3.06e-08	0.873228	0.00613862
10158	'PDZK1IP1'	2.34995	0.000976	2.14173	0.00242003	0.20784	0.947399
10160	'FARP1'	-0.837813	8.4e-10	-0.933033	3.48e-09	0.0932644	0.83812
10161	'LPAR6'	-1.63752	1.17e-06	-1.5877	9.76e-06	-0.0519319	0.949591
10162	'LPCAT3'	0.0398432	0.890046	0.714198	2.5e-05	-0.675393	0.000389
10163	'WASF2'	-0.326997	0.0167281	-0.404084	0.00771932	0.0747522	0.874101
10164	'CHST4'	4.6505	0.0141608	4.76783	0.0151883
10165	'SLC25A13'	0.626214	0.000749	1.08528	1.28e-05	-0.461652	0.26426
10166	'SLC25A15'	0.728527	0.00278736	0.642665	0.0154088	0.0836161	0.947399
10168	'ZNF197'	1.14828	4.21e-06	0.501214	0.102085	0.644531	0.127079
10169	'SERF2'	-0.793065	3.46e-05	-0.32901	0.127425	-0.464423	0.0730774
1017	'CDK2'	0.880074	1.28e-07	1.1225	3.81e-10	-0.244565	0.516274
10171	'RCL1'	1.33746	1.37e-13	1.11879	2.05e-09	0.21613	0.662395
10174	'SORBS3'	-0.643685	9.57e-05	-0.787812	4.78e-05	0.143098	0.769043
1018	'CDK3'	0.876097	0.00816942	0.616135	0.102814	0.258235	0.806845
10180	'RBM6'	0.531527	0.00745759	0.225207	0.330882	0.303446	0.366875
10184	'LHFPL2'	0.582859	0.000394	0.403724	0.0119758	0.176392	0.631682
10188	'TNK2'	-1.18722	3.95e-14	-1.30804	8.02e-18	0.119782	0.774072
10189	'ALYREF'	0.231232	0.239125	0.682137	0.00134119	-0.451791	0.160136
10190	'TXNDC9'	-0.306957	0.0807629	-0.388408	0.0384986	0.0791247	0.895456
101927245	'LOC101927245'	1.3358	0.00721412	1.04699	0.0406444	0.286999	0.888043
101927423	'PANO1'	-0.749514	0.0456926	-0.0998512	0.884961	-0.650781	0.259605
101927506	'LOC101927506'	-0.998119	0.000564	-0.840928	0.0109691	-0.160281	0.85174
101928120	'LOC101928120'	1.25398	5.16e-06	1.13777	1.98e-05	0.114445	0.935969
101928422	'LOC101928422'	-0.688492	0.00900568	0.21411	0.62016	-0.904249	0.00701497
101928527	'PIGBOS1'	-0.414688	0.196802	-0.71361	0.013843	0.297109	0.591216
101928589	'LOC101928589'	3.61894	2e-07	0.350167	0.521949	3.26642	0.000258
101928635	'LOC101928635'	2.77688	0.0436893	0.656112	0.614177	2.12208	0.430833
101928841	'LOC101928841'	-1.1255	0.0376279	-0.746972	0.26802	-0.381578	0.749388
101929479	'LOC101929479'	-0.81578	8.48e-05	-0.63791	0.0114737	-0.179541	0.752852
101929726	'MYMX'	2.70565	1.32e-10	1.58322	2.29e-05	1.11619	0.229164
101929950	'LOC101929950'	-1.00484	0.0517039	-1.21267	0.014963	0.205475	0.881377
101929959	'LOC101929959'	0.578857	0.00364617	0.536946	0.0111149	0.0400136	0.949186
10194	'TSHZ1'	-1.54811	1.33e-13	-1.96758	3.4e-20	0.416937	0.18798
10195	'ALG3'	-0.115801	0.646013	0.587368	0.00271128	-0.704075	0.00159785
10196	'PRMT3'	0.700002	0.0141498	0.0847	0.852529	0.612509	0.126621
10197	'PSME3'	-0.424637	0.0085262	-0.219038	0.274955	-0.207313	0.415033
10199	'MPHOSPH10'	0.757045	0.000492	0.573437	0.0148823	0.181573	0.723383
102	'ADAM10'	0.253695	0.266269	0.868356	1.12e-05	-0.617518	0.00162928
1020	'CDK5'	0.487882	0.00977329	0.648369	0.000423	-0.161579	0.694029
10200	'MPHOSPH6'	0.582638	0.0236028	0.453833	0.100269	0.126454	0.893044
10203	'CALCRL'	-2.70964	3.7e-21	-2.62986	1.44e-19	-0.0821341	0.934854
10204	'NUTF2'	0.159818	0.390002	0.316873	0.0459767	-0.158219	0.633486
10205	'MPZL2'	4.17965	0.0482972	4.29713	0.0510846
10207	'PATJ'	-0.182506	0.601339	-0.789449	0.00634811	0.604312	0.108814
10209	'EIF1'	-0.357829	0.0340166	-0.429866	0.0136227	0.0704398	0.874101
1021	'CDK6'	1.01231	0.000327	1.29514	2.46e-05	-0.284935	0.690072
10211	'FLOT1'	0.183147	0.365113	0.368095	0.015328	-0.18565	0.580185
10216	'PRG4'	-3.29541	3.34e-12	-2.33002	0.000451	-0.965565	0.0946743
10217	'CTDSPL'	-0.614214	0.000146	-0.956029	2.87e-06	0.339514	0.313255
10218	'ANGPTL7'	3.13576	5.12e-16	2.7396	3.03e-08	0.394146	0.417169
1022	'CDK7'	0.714443	0.000449	0.668488	0.00110539	0.0431063	0.947399
10220	'GDF11'	0.489127	0.000296	0.616941	4.83e-05	-0.129687	0.733957
10221	'TRIB1'	2.59353	1.7e-40	2.38826	1.32e-24	0.202505	0.830887
10226	'PLIN3'	-0.231006	0.215651	0.272381	0.122016	-0.504011	0.0306722
10227	'MFSD10'	-1.01888	1.97e-09	-0.849008	3.47e-08	-0.170435	0.658201
10228	'STX6'	0.863927	1.1e-07	1.11181	1.2e-10	-0.250373	0.455474
102288414	'C11orf98'	1.1659	7.01e-14	1.39816	2.62e-18	-0.233841	0.484561
10231	'RCAN2'	-0.930023	6.22e-09	-0.606687	0.00151661	-0.325805	0.25682
10234	'LRRC17'	-1.87701	6.93e-37	-0.91251	0.00072	-0.966169	0.00105285
10235	'RASGRP2'	4.59867	0.0168478	2.28155	0.21603	2.30922	0.830379
10236	'HNRNPR'	0.416588	0.0398779	0.335066	0.107039	0.0784529	0.897915
10237	'SLC35B1'	0.578512	0.000574	0.856249	2.16e-06	-0.279624	0.298214
10238	'DCAF7'	0.764483	9.56e-09	1.32796	1.98e-21	-0.565955	0.00324391
10239	'AP3S2'	0.798464	3.1e-05	0.703095	0.00332036	0.0942436	0.907832
1024	'CDK8'	-0.371439	0.27074	-0.848485	0.0059931	0.474478	0.241684
10243	'GPHN'	-0.460618	0.0185572	-0.288995	0.247754	-0.174063	0.740844
10245	'TIMM17B'	0.352566	0.091986	0.570105	0.00241077	-0.218374	0.585391
1025	'CDK9'	0.157882	0.424739	0.397467	0.0349566	-0.240766	0.470337
10251	'SPRY3'	-0.968191	0.00321961	-0.593911	0.115833	-0.377945	0.544877
10252	'SPRY1'	-2.22862	1.15e-43	-2.84273	7.11e-49	0.610997	0.0249018
10253	'SPRY2'	-1.04447	3.79e-11	-1.04203	3.27e-09	-0.00461383	0.989407
1026	'CDKN1A'	0.70056	4.21e-06	1.01528	4.09e-08	-0.315631	0.335112
10260	'DENND4A'	-0.590004	0.0415118	-1.01783	0.00031	0.424751	0.31227
10263	'CDK2AP2'	-0.720402	4.71e-05	-0.67404	0.000278	-0.0475636	0.947399
10266	'RAMP2'	-1.41136	0.00672219	-1.30205	0.0193622	-0.109627	0.947399
10267	'RAMP1'	-2.44117	8.2e-49	-1.84004	2.76e-33	-0.601776	0.00470613
10269	'ZMPSTE24'	-0.425478	0.0112326	0.0765615	0.748553	-0.504937	0.0179143
1027	'CDKN1B'	-0.257431	0.181262	-0.424271	0.0201358	0.16413	0.667528
10270	'AKAP8'	0.679789	5.05e-05	0.735408	4.49e-05	-0.0582029	0.947399
102723475	'KCNE1B'	3.38891	4.95e-08	5.96922	5.37e-07	-2.59137	0.426421
102723728	'LOC102723728'	0.448596	0.00194612	1.1633	1.84e-08	-0.716299	0.00491723
102723859	'TBC1D3E'	-1.5	0.000223	-1.70946	5.26e-06	0.210788	0.835605
102723996	'LOC102723996'	-2.7932	0.000786	-1.38262	0.393388	-1.43511	0.673042
102724023	'GATD3B'	-0.544252	0.0232746	-0.293739	0.348716	-0.250191	0.662415
102724231	'C3orf86'	2.3095	0.00591223	2.27068	0.0135263	0.0360882	0.989894
102724237	'LOC102724237'	-4.74511	1.07e-10	-4.24633	2.62e-07	-0.499693	0.530251
102724474	'LOC102724474'	-0.828415	0.194642	-1.19301	0.0476896	0.363256	0.784838
102724488	'LOC102724488'	-0.384678	0.213685	-0.594238	0.0455308	0.208222	0.709984
102724560	'CBSL'	-1.60241	3.39e-20	-1.1421	3.22e-09	-0.461442	0.0268147
102724642	'LOC102724642'	5.65611	0.000436	2.92253	0.0325257	2.72418	0.737888
102724770	'LOC102724770'	-1.97748	2.99e-20	-1.56404	7.92e-14	-0.413292	0.160136
102724788	'LOC102724788'	-3.60351	0.0441509	-4.03383	0.0213124	0.433153	0.224914
102724843	'LOC102724843'	-0.716401	0.0537088	-1.14401	0.0011893	0.426672	0.42833
102724965	'LOC102724965'	1.98606	0.000449	2.01952	0.000134	-0.0257972	0.989407
102724985	'LOC102724985'	0.806082	1e-06	0.789116	0.000128	0.0146268	0.989407
102724993	'LOC102724993'	-1.44256	3.04e-19	-1.08098	2.02e-08	-0.363397	0.186704
102725180	'LOC102725180'	1.51861	0.196859	2.65263	0.0422977	-1.147	0.812816
10274	'STAG1'	-0.148001	0.640577	-0.662236	0.0102586	0.511004	0.154596
10278	'EFS'	-1.15553	1.74e-12	-0.724965	0.000717	-0.43149	0.136865
1028	'CDKN1C'	-0.938899	3.03e-07	-1.40282	5.98e-15	0.462178	0.0384538
10280	'SIGMAR1'	-0.942265	1.5e-09	-0.443012	0.0207662	-0.500382	0.0252574
102800317	'TPTEP2-CSNK1E'	-1.07947	0.000177	-1.35187	8.21e-06	0.272621	0.682035
10283	'CWC27'	0.714027	0.0216235	0.070756	0.88714	0.640771	0.136865
10284	'SAP18'	-0.610994	8.17e-06	-0.595033	0.000249	-0.0176201	0.975175
10286	'BCAS2'	0.49995	0.0141533	0.37626	0.106486	0.121339	0.853743
10290	'SPEG'	-1.37318	8.8e-17	-1.29581	5.55e-20	-0.0782118	0.90188
10293	'TRAIP'	-0.604645	0.204363	-1.19974	0.00210173	0.592045	0.328169
10295	'BCKDK'	-0.702392	1.67e-05	-0.201545	0.378192	-0.501501	0.0563844
10297	'APC2'	-1.10879	4.05e-07	-0.739639	0.00318453	-0.370038	0.37361
10298	'PAK4'	0.533009	0.00164046	0.467017	0.00348547	0.0649493	0.922673
10299	'MARCH6'	-0.482923	0.0044709	-0.497481	0.00622266	0.0120701	0.988582
1030	'CDKN2B'	-1.106	1.33e-10	-1.21251	1e-10	0.103651	0.872222
10300	'KATNB1'	-0.50184	0.0216235	-0.202304	0.434589	-0.300082	0.343441
10302	'SNAPC5'	1.50938	1.57e-12	1.11887	8.71e-07	0.388309	0.437186
10307	'APBB3'	1.45937	1.83e-16	1.91164	6.78e-26	-0.454005	0.182794
10308	'ZNF267'	1.03197	0.0178211	0.746014	0.114125	0.283373	0.857685
1031	'CDKN2C'	-1.73797	7.36e-22	-1.80888	8.21e-20	0.0699681	0.92478
10311	'VPS26C'	-0.313653	0.0295249	-0.284075	0.0662195	-0.0317176	0.947399
10314	'LANCL1'	0.0410377	0.899717	-0.704357	0.00393872	0.742817	0.0127727
10319	'LAMC3'	-4.27884	1.91e-123	-4.60274	3.38e-121	0.322765	0.212392
10324	'KLHL41'	-1.94843	0.0018287	-1.06824	0.198086	-0.882288	0.347383
10326	'SIRPB1'	0.64204	0.000112	1.12327	3.54e-10	-0.483123	0.0647716
10329	'RXYLT1'	0.63246	0.00403426	0.141851	0.65578	0.488196	0.183112
10330	'CNPY2'	-0.3761	0.0412422	0.481938	0.0131333	-0.858597	5.53e-05
103344718	'HOTS'	-0.770011	0.000677	0.532896	0.233056	-1.30432	0.00216408
10335	'MRVI1'	-1.22641	6.05e-19	-1.16365	1.84e-11	-0.0650747	0.923864
10336	'PCGF3'	0.333503	0.0480769	0.278006	0.134947	0.0536355	0.947399
10344	'CCL26'	2.32367	3.88e-19	4.08469	3.23e-33	-1.75954	0.00298668
10346	'TRIM22'	-0.313605	0.0465317	-0.549608	0.00378544	0.233816	0.485176
10347	'ABCA7'	0.770963	1.86e-05	0.879193	2.86e-06	-0.10918	0.864582
10350	'ABCA9'	-0.767513	0.018945	-3.19282	6.6e-08	2.42575	0.000803
10351	'ABCA8'	-2.88397	8.47e-28	-3.64339	1.33e-35	0.756755	0.0104744
1036	'CDO1'	1.15963	5.9e-07	1.45732	5.04e-09	-0.299475	0.544877
10360	'NPM3'	0.603207	0.00227093	0.464179	0.0237346	0.138001	0.794702
10362	'HMG20B'	-0.39476	0.0282841	-0.562789	0.000333	0.167098	0.645287
10363	'HMG20A'	0.498275	0.00965494	0.0811105	0.785782	0.414491	0.176312
10365	'KLF2'	0.27748	0.141135	1.00916	1.69e-05	-0.732778	0.0158549
10370	'CITED2'	-1.77962	2.86e-30	-1.9639	3.8e-31	0.181926	0.497839
10371	'SEMA3A'	-0.743568	0.0341081	-0.24086	0.607679	-0.506241	0.395779
10376	'TUBA1B'	0.412725	0.00842483	0.630145	4.69e-05	-0.218527	0.459567
10379	'IRF9'	-0.892835	1.27e-06	-0.49551	0.0967442	-0.397278	0.736667
10380	'BPNT1'	0.466546	0.00768407	0.412914	0.0295684	0.051359	0.947399
10381	'TUBB3'	2.28654	5.35e-44	2.6888	4.21e-35	-0.403631	0.265001
10383	'TUBB4B'	0.798752	8.82e-08	1.13576	1.48e-13	-0.33813	0.184384
10384	'BTN3A3'	-1.05674	1.72e-10	-0.178641	0.550146	-0.879794	8.11e-05
10390	'CEPT1'	-0.546619	0.00487284	-0.52486	0.0105493	-0.0241534	0.970942
10391	'CORO2B'	-1.17764	3.14e-13	-1.24132	1.21e-13	0.0622893	0.906372
10392	'NOD1'	0.554819	0.0262368	0.233875	0.464782	0.319083	0.51889
10395	'DLC1'	-0.856066	7.7e-07	-0.893006	1.98e-07	0.0342184	0.947399
10396	'ATP8A1'	-0.379098	0.0918542	-0.817437	0.000109	0.436403	0.0967602
10397	'NDRG1'	-0.639939	7.7e-07	-0.488623	0.00686828	-0.153156	0.694
10398	'MYL9'	-0.427387	0.0178992	-0.121928	0.563942	-0.305939	0.281678
104	'ADARB1'	-0.295247	0.143332	-0.607311	0.00268701	0.309622	0.358274
10400	'PEMT'	-1.10409	5.44e-10	-0.714932	0.0003	-0.390259	0.136991
10401	'PIAS3'	-0.447998	0.00589886	-0.0162254	0.958527	-0.433164	0.0549012
10404	'CPQ'	-0.521266	0.00137941	-0.992799	1.54e-09	0.469295	0.0092583
10406	'WFDC2'	4.34242	5.78e-05	4.04881	4.69e-05	0.279252	0.968267
10409	'BASP1'	-0.292467	0.0336827	-0.239184	0.126768	-0.0554789	0.914908
10410	'IFITM3'	-1.64277	9.5e-23	-0.888932	0.000175	-0.754256	0.0106518
10411	'RAPGEF3'	-0.291998	0.211391	-0.880397	5.18e-05	0.586528	0.0346513
10412	'NSA2'	0.260473	0.158355	-0.337543	0.105356	0.595508	0.016545
10413	'YAP1'	-0.510183	0.00219745	-0.765164	1.48e-06	0.252081	0.389639
10417	'SPON2'	-0.566924	0.00105993	0.123362	0.569467	-0.690898	0.000844
10418	'SPON1'	-0.941524	1.13e-10	-1.05377	1.07e-09	0.109377	0.850838
10419	'PRMT5'	0.835619	1.66e-08	1.1871	3.77e-17	-0.352542	0.165388
10420	'TESK2'	0.406421	0.042074	0.198544	0.432128	0.205915	0.633174
10421	'CD2BP2'	0.596854	7.98e-05	0.753357	2.86e-07	-0.15763	0.654152
10422	'UBAC1'	-0.309232	0.0644878	-0.381247	0.0155797	0.0707957	0.90064
10423	'CDIPT'	-0.477727	0.00437463	-0.411247	0.0132106	-0.0672984	0.911444
10424	'PGRMC2'	-0.595404	3.37e-05	-0.458152	0.00171744	-0.139954	0.694461
10425	'ARIH2'	0.616761	6.47e-06	0.605759	2.68e-05	0.00865434	0.989407
10426	'TUBGCP3'	0.658178	0.0051033	0.136871	0.65198	0.517983	0.129032
10427	'SEC24B'	-0.496627	0.0165994	-0.771994	5.11e-05	0.27252	0.420352
10428	'CFDP1'	0.905778	9.53e-07	0.461082	0.0205278	0.441856	0.0985208
10432	'RBM14'	1.05094	4.32e-12	1.15739	4.65e-13	-0.107927	0.826488
10435	'CDC42EP2'	0.878196	6.29e-06	1.05857	6.28e-12	-0.181	0.729473
10436	'EMG1'	1.14937	2.4e-11	1.10122	2.8e-09	0.0462965	0.947399
10437	'IFI30'	2.63826	3.7e-82	3.86776	6.42e-96	-1.23127	8.54e-09
10439	'OLFM1'	-2.87412	6.86e-72	-2.15232	8.91e-22	-0.722979	0.00400346
10440	'TIMM17A'	0.396796	0.00979269	0.70798	4.75e-05	-0.313283	0.281219
10443	'N4BP2L2'	-0.448519	0.0621726	-0.744297	0.00124022	0.294191	0.36721
10444	'ZER1'	-0.616739	8.9e-05	-0.495259	0.0022966	-0.122736	0.734775
10446	'LRRN2'	-4.11085	3.85e-34	-3.19243	4.32e-14	-0.922158	0.0114816
10449	'ACAA2'	0.612926	7.78e-06	0.737813	3.03e-07	-0.126936	0.718622
10452	'TOMM40'	0.125998	0.5262	0.423411	0.0272067	-0.29887	0.33005
10454	'TAB1'	-0.78357	1.6e-05	-0.895564	1.82e-06	0.110683	0.790194
10456	'HAX1'	0.214302	0.29292	0.841092	2.64e-06	-0.627626	0.00541058
10457	'GPNMB'	-0.256416	0.181806	-0.412554	0.0138055	0.152799	0.693386
10458	'BAIAP2'	-2.12243	6.75e-28	-1.9351	3.86e-17	-0.187949	0.66357
10459	'MAD2L2'	-0.4716	0.0119307	-0.561018	0.00178086	0.0883864	0.891022
10460	'TACC3'	0.30055	0.362011	1.07814	0.000347	-0.779328	0.0862472
10463	'SLC30A9'	0.556947	0.00533877	0.408767	0.0637722	0.145403	0.746989
10464	'PIBF1'	-0.914678	0.00775543	-1.18634	0.000347	0.268672	0.675432
10467	'ZNHIT1'	-0.470585	0.012575	-0.0974145	0.739319	-0.373894	0.173541
10468	'FST'	-0.536718	0.000323	-0.281533	0.103687	-0.256847	0.272481
10471	'PFDN6'	0.888316	1.05e-06	1.28701	2.94e-10	-0.400803	0.256921
10473	'HMGN4'	0.161049	0.405378	-0.448011	0.0361211	0.606996	0.0170992
10475	'TRIM38'	-1.0364	2.61e-13	-0.932492	6.9e-10	-0.106399	0.800018
10477	'UBE2E3'	-0.404999	0.0075621	-0.533146	0.000679	0.126329	0.70064
10478	'SLC25A17'	0.749406	1.86e-05	0.753887	4.91e-05	-0.00657471	0.989407
10479	'SLC9A6'	0.475013	0.0321212	0.223273	0.361545	0.248685	0.550917
10482	'NXF1'	0.761679	3.13e-09	1.00288	4.77e-13	-0.24306	0.339297
10483	'SEC23B'	1.19038	2.21e-19	1.45547	4.64e-24	-0.2674	0.329794
10484	'SEC23A'	0.315701	0.110668	0.425098	0.024974	-0.112358	0.818418
10488	'CREB3'	0.357546	0.0319348	0.820816	1.35e-06	-0.464303	0.0608318
10489	'LRRC41'	-0.57357	0.000405	-0.230822	0.229789	-0.343726	0.158845
10491	'CRTAP'	-0.351159	0.0375038	-0.132402	0.545897	-0.220122	0.369073
10493	'VAT1'	-0.789644	6.71e-07	-0.76654	1.17e-06	-0.024195	0.955564
10494	'STK25'	-0.602928	0.000193	-0.407952	0.0175373	-0.195969	0.533244
10495	'ENOX2'	-0.427647	0.149888	-0.959052	0.000398	0.528535	0.209686
10497	'UNC13B'	0.664666	9.37e-06	0.902389	6.19e-09	-0.240477	0.437186
10498	'CARM1'	-0.9088	1.12e-09	-0.756381	9.21e-07	-0.153715	0.618739
10499	'NCOA2'	-0.877002	2.66e-06	-1.07936	1.64e-08	0.200129	0.56962
1050	'CEBPA'	-3.49683	5.89e-32	-1.94683	7.37e-05	-1.55094	7.08e-05
10500	'SEMA6C'	-0.561841	0.0015887	-0.620056	0.0026459	0.0568748	0.947399
1051	'CEBPB'	-0.942461	1.5e-11	-0.993757	3.03e-14	0.0501468	0.943447
10512	'SEMA3C'	-2.32186	2.69e-49	-2.43714	4.49e-52	0.112881	0.79164
10516	'FBLN5'	1.06696	1.27e-15	0.863837	2.02e-06	0.201555	0.582899
10518	'CIB2'	-1.16016	2.2e-08	-0.734437	0.00218164	-0.426192	0.183709
10519	'CIB1'	-0.369791	0.0438386	-0.159263	0.418572	-0.211268	0.506356
1052	'CEBPD'	-1.57994	7.74e-22	-1.50631	6.98e-19	-0.07489	0.875434
10520	'ZNF211'	0.492121	0.0192182	0.590444	0.00611598	-0.100271	0.895753
10525	'HYOU1'	0.726276	3.23e-09	1.42493	1.32e-10	-0.700549	0.0147615
10528	'NOP56'	0.619801	3.86e-05	0.929389	1.05e-08	-0.311228	0.220497
10529	'NEBL'	1.17047	0.0210821	1.48248	0.00563239	-0.310868	0.891765
10531	'PITRM1'	0.622281	2.08e-06	0.774654	1.22e-08	-0.154882	0.606908
10533	'ATG7'	-0.451992	0.0141499	-0.304497	0.162048	-0.149047	0.700939
10536	'P3H3'	-0.852966	2.72e-07	0.158571	0.608195	-1.01226	3.84e-05
105370045	'105370045'	1.87797	5.23e-07	1.40991	4.27e-05	0.463287	0.673131
105371045	'LOC105371045'	5.45207	0.000941	3.7054	0.0180801	1.76389	0.895155
105371191	'LOC105371191'	1.27331	0.00886539	2.19841	6.19e-05	-0.926723	0.431032
105372824	'LOC105372824'	1.45884	0.128402	2.21143	0.0392187	-0.748732	0.852829
105372978	'LINC01638'	1.15116	0.433135	3.9426	0.0357152	-2.78566	0.523577
105373926	'105373926'	-2.06421	6.63e-11	-2.87877	5.57e-24	0.811402	0.0119833
105373989	'LOC105373989'	-0.926368	0.208726	-2.21588	0.000104	1.28377	0.103633
105374301	'LOC105374301'	-0.520624	0.0496117	-0.511707	0.087835	-0.0112054	0.989407
105374811	'LOC105374811'	-2.36949	0.0385427	-1.91825	0.12985	-0.453426	0.873085
105379547	'LOC105379547'	1.76409	6.51e-05	1.5681	0.0014101	0.194538	0.943835
105379554	'LOC105379554'	-1.12013	7.97e-06	-0.855928	0.00423409	-0.264842	0.642015
10539	'GLRX3'	0.359776	0.0254664	0.369507	0.0308132	-0.011674	0.989351
10544	'PROCR'	2.28092	4.46e-48	3.70127	1.72e-117	-1.42162	5.66e-11
10548	'TM9SF1'	-0.612399	0.000676	-0.274565	0.201745	-0.338892	0.136865
10549	'PRDX4'	-0.230592	0.252705	0.355489	0.171842	-0.587094	0.0380545
10553	'HTATIP2'	0.545316	0.000657	1.69651	1.2e-26	-1.15271	6.51e-13
10555	'AGPAT2'	-1.15169	6.29e-10	-1.2955	4e-13	0.143103	0.728831
10556	'RPP30'	0.656268	0.000151	0.457575	0.0148828	0.196195	0.627528
1056	'CEL'	3.01508	3.5e-33	3.28908	4.2e-30	-0.274333	0.84702
10561	'IFI44'	-0.659057	0.0130955	-0.335142	0.760934	-0.328346	0.895155
10563	'CXCL13'	3.78939	1.87e-06	4.11818	3.49e-06	-0.315793	0.947399
10567	'RABAC1'	-0.513424	0.0111649	-0.0625657	0.847986	-0.451244	0.0819878
10570	'DPYSL4'	-2.64374	2.58e-26	-1.43037	0.00404515	-1.21249	0.341863
10572	'SIVA1'	-0.905071	0.000121	-0.630608	0.0246105	-0.274856	0.511002
10573	'MRPL28'	0.31213	0.129971	0.530921	0.00383965	-0.219387	0.531289
10575	'CCT4'	0.522949	8.54e-05	0.3211	0.0340166	0.199586	0.427887
10576	'CCT2'	0.593697	0.00054	0.285325	0.0968207	0.305126	0.328888
10579	'TACC2'	0.591387	0.000242	0.364742	0.0572939	0.223787	0.563564
1058	'CENPA'	1.82958	0.0150177	4.16789	0.000305	-2.33995	0.353703
10580	'SORBS1'	1.51172	3.75e-17	1.29198	8.6e-12	0.217062	0.62577
10581	'IFITM2'	-0.531329	0.00209443	-0.196546	0.310754	-0.335733	0.14891
10584	'COLEC10'	4.47146	0.00613683	4.58917	0.00595886	-0.119978	0.989407
10585	'POMT1'	-0.493467	0.00583045	-0.278815	0.138238	-0.215499	0.507269
10587	'TXNRD2'	-0.673695	0.00136915	-0.544013	0.0155765	-0.130567	0.800973
10589	'DRAP1'	0.815171	8.71e-06	0.889038	3.22e-07	-0.0745925	0.902875
1059	'CENPB'	-0.833069	7.38e-07	-0.627159	5.94e-05	-0.206385	0.548429
10590	'SCGN'	-4.05929	4.31e-09	-3.88547	6.69e-07	-0.1719	0.925355
10591	'DNPH1'	-0.62739	0.00401711	-0.526226	0.0237615	-0.101928	0.891022
10594	'PRPF8'	0.34542	0.0135113	0.409061	0.00534144	-0.0660619	0.893044
10597	'TRAPPC2B'	-0.145989	0.701648	0.89853	0.00174092	-1.04487	0.00170384
1060	'CENPC'	-0.348608	0.353052	-0.676497	0.0389143	0.324567	0.57952
10602	'CDC42EP3'	0.415578	0.0468492	0.375199	0.12151	0.0378319	0.947399
10603	'SH2B2'	-1.93731	1.44e-10	-2.1048	6.16e-12	0.167618	0.80789
10605	'PAIP1'	-0.295079	0.0946201	-0.33469	0.0340456	0.0365988	0.947399
10606	'PAICS'	0.350259	0.0360979	0.71646	0.000164	-0.368921	0.217673
10607	'TBL3'	-0.597706	0.000345	-0.274184	0.243214	-0.324517	0.32999
10608	'MXD4'	-1.00327	3.15e-08	-0.906473	4.55e-07	-0.0973881	0.857201
10609	'P3H4'	-0.499756	0.00561296	0.640398	0.0073426	-1.14048	1.33e-05
10610	'ST6GALNAC2'	0.264035	0.29524	-0.683152	0.00561177	0.945721	0.000391
10611	'PDLIM5'	-0.209766	0.282057	-0.387513	0.0320581	0.175127	0.58197
10612	'TRIM3'	1.0662	2.34e-12	1.35648	4.97e-18	-0.292062	0.298214
10614	'HEXIM1'	1.17575	2.52e-15	1.07465	1.2e-11	0.0985662	0.83783
10615	'SPAG5'	1.12127	0.00294562	1.42383	0.000184	-0.306412	0.833457
10616	'RBCK1'	-1.0899	1.31e-10	-0.847787	3.93e-07	-0.242482	0.485063
10618	'TGOLN2'	-0.105294	0.569812	0.621376	1.03e-05	-0.729234	9.4e-06
10620	'ARID3B'	1.56409	7.15e-07	1.14925	0.000359	0.411675	0.627743
10621	'POLR3F'	0.526362	0.0397902	0.483523	0.0799748	0.0406452	0.959511
10622	'POLR3G'	1.50738	0.0155142	0.796208	0.21439	0.70804	0.653613
10625	'IVNS1ABP'	0.419469	0.0353571	0.297625	0.167803	0.119261	0.844051
10628	'TXNIP'	-0.972829	1.95e-13	-0.927778	1.02e-05	-0.0472645	0.947399
10629	'TAF6L'	-0.772732	2.91e-05	-0.732601	5.7e-05	-0.0410654	0.947399
10630	'PDPN'	-0.438166	0.00424673	-0.0258904	0.912989	-0.414574	0.0454605
10631	'POSTN'	-2.30483	2.64e-35	-1.03772	0.00606672	-1.27028	0.0952337
10632	'ATP5MG'	0.746235	1.63e-05	0.616618	0.000477	0.12851	0.739485
10633	'RASL10A'	4.21817	0.0147127	5.29686	0.00271128	-1.08176	0.947399
10636	'RGS14'	0.620885	0.00249565	0.37466	0.0687175	0.244944	0.569174
10641	'NPRL2'	0.39835	0.0318431	0.707969	0.000137	-0.311151	0.300992
10643	'IGF2BP3'	-0.8809	0.000551	-0.698862	0.0169886	-0.185369	0.787733
10644	'IGF2BP2'	-0.471452	0.124726	-1.06536	5.97e-05	0.592027	0.110308
10645	'CAMKK2'	-0.556578	0.000162	-0.655053	6.5e-05	0.0966403	0.8279
10653	'SPINT2'	1.64328	8.47e-10	1.50091	7.32e-08	0.140721	0.921099
10654	'PMVK'	0.368139	0.0807842	0.623483	0.000456	-0.255707	0.507601
10656	'KHDRBS3'	-1.20913	7.12e-18	-1.31766	9.92e-19	0.106282	0.793966
10657	'KHDRBS1'	1.01627	1.54e-09	0.874607	9.49e-06	0.138716	0.812163
10658	'CELF1'	0.633301	0.000202	0.755393	5.1e-05	-0.124429	0.804662
10659	'CELF2'	-0.23092	0.255562	-1.11494	4.23e-08	0.880975	0.000596
1066	'CES1'	-2.07563	8.26e-31	-1.87712	1.27e-21	-0.200014	0.453992
10669	'CGREF1'	-0.962357	5.7e-08	-0.195296	0.498292	-0.767776	0.00578773
10670	'RRAGA'	-0.472224	0.00525221	-0.120998	0.63087	-0.352361	0.149268
10673	'TNFSF13B'	-1.55624	2.31e-14	-0.616868	0.0954175	-0.941196	0.0101779
10677	'AVIL'	4.67125	9.34e-55	4.51314	1.32e-54	0.15552	0.947399
10678	'B3GNT2'	1.22616	2.86e-10	0.851752	1.07e-05	0.372505	0.321196
10681	'GNB5'	0.556406	0.00142201	0.396091	0.0370061	0.15818	0.73458
10682	'EBP'	0.131732	0.565993	0.917236	0.000429	-0.786619	0.0120057
106821730	'BUB1B-PAK6'	5.82239	3.92e-05	6.90203	1.2e-06	-1.08176	0.947399
10683	'DLL3'	3.65796	2.47e-15	4.09502	9.63e-16	-0.437854	0.885975
106865373	'WRB-SH3BGR'	-6.95262	1.55e-06	-5.70375	0.264483	-1.25111	0.882292
10687	'PNMA2'	-0.196718	0.388036	-0.613881	0.00644139	0.413827	0.243157
10691	'GMEB1'	0.419844	0.10307	0.605151	0.0167976	-0.187964	0.789672
10694	'CCT8'	0.579724	0.000455	0.339361	0.023861	0.237008	0.470337
10695	'CNPY3'	-0.624327	0.000583	-0.163007	0.486156	-0.461985	0.0579027
10712	'FAM189B'	0.69616	1.29e-05	1.06965	5.64e-15	-0.374395	0.111347
10715	'CERS1'	-0.152269	0.567865	0.572452	0.0023654	-0.725235	0.00580758
10717	'AP4B1'	0.74509	0.000125	0.816773	5.75e-05	-0.0741895	0.936612
1072	'CFL1'	-0.51275	0.00284248	-0.250943	0.257396	-0.262435	0.477338
10723	'SLC12A7'	-0.358386	0.0457371	-0.339768	0.0438121	-0.019722	0.975468
10724	'OGA'	0.684722	0.000537	0.535674	0.0113966	0.146094	0.736412
10725	'NFAT5'	-0.245519	0.335025	-0.816696	0.0010589	0.568686	0.0429051
10726	'NUDC'	0.238548	0.152478	0.411581	0.0108304	-0.174434	0.594342
107282092	'BOLA2-SMG1P6'	0.452953	0.00841409	0.672243	0.00124051	-0.221241	0.598958
1073	'CFL2'	-0.0963869	0.641777	-0.498965	0.00611262	0.400181	0.115129
107303344	'SETDB2-PHF11'	1.06256	0.00198463	-0.263135	0.520461	1.32335	0.00222923
10732	'TCFL5'	-0.780962	3.41e-07	-0.933067	2.18e-07	0.149958	0.728694
10734	'STAG3'	0.644049	0.0368616	1.00049	0.00366112	-0.357794	0.647781
10735	'STAG2'	0.228973	0.399374	-0.343557	0.206521	0.570172	0.0152643
10736	'SIX2'	-2.20468	6.42e-31	-1.12995	8.94e-07	-1.07517	4.61e-07
10741	'RBBP9'	0.853385	9.29e-07	0.796725	3.65e-05	0.0539488	0.947399
10742	'RAI2'	-1.42212	1.51e-12	-1.74682	6.81e-13	0.322976	0.329794
10743	'RAI1'	-1.01467	3.18e-11	-1.18658	1.29e-13	0.16978	0.594828
10745	'PHTF1'	0.0630686	0.849445	0.502236	0.0250237	-0.44187	0.173416
1075	'CTSC'	1.13576	4.28e-14	1.56151	6.52e-18	-0.427772	0.168737
10755	'GIPC1'	-0.542343	0.00151041	-0.263298	0.180732	-0.279868	0.38947
10761	'PLAC1'	4.34428	0.00113926	6.33413	2.12e-05	-2.05626	0.879578
10762	'NUP50'	0.635725	0.00285627	0.634807	0.00461931	-0.00201575	0.995761
10763	'NES'	-1.57236	6.9e-10	-1.41681	3.18e-07	-0.159321	0.808782
10765	'KDM5B'	0.379069	0.0337727	0.252813	0.17295	0.123166	0.795606
10766	'TOB2'	-1.13782	1.15e-17	-1.17607	2.98e-15	0.035605	0.947399
10767	'HBS1L'	0.787496	0.00021	0.62659	0.00119389	0.157379	0.781963
10768	'AHCYL1'	0.682204	1.99e-05	0.57401	6.73e-05	0.104908	0.83574
10771	'ZMYND11'	-1.09279	9.6e-08	-1.51095	7.78e-13	0.415873	0.159752
10773	'ZBTB6'	-0.248717	0.458458	-0.564099	0.044415	0.312614	0.522073
10782	'ZNF274'	-0.77387	1.49e-06	-0.397517	0.081952	-0.378683	0.224534
10785	'WDR4'	0.322937	0.250066	0.745179	0.00549831	-0.42358	0.356731
10788	'IQGAP2'	-1.10712	0.108904	-1.41317	0.0390068	0.304307	0.859977
10791	'VAMP5'	0.700023	0.000621	0.599506	0.000719	0.100457	0.875035
10794	'ZNF460'	1.25047	0.00542626	1.43582	0.00252912	-0.186995	0.943171
10797	'MTHFD2'	-0.761617	2.93e-08	-0.689698	1.22e-05	-0.0745409	0.897915
107983998	'LOC107983998'	-1.40949	0.00377682	-1.1076	0.0492487	-0.302409	0.776862
107984138	'LOC107984138'	-0.731007	0.0492339	-0.403476	0.396578	-0.330126	0.686793
107984282	'LOC107984282'	-1.55621	0.0551346	-1.76356	0.0263108	0.204793	0.934619
107984449	'LOC107984449'	1.7075	0.051544	1.81618	0.0481935	-0.107345	0.983754
107984648	'LOC107984648'	1.54968	0.014177	2.45491	0.00169629	-0.916043	0.700405
107984841	'LOC107984841'	-0.697674	0.01157	-0.705666	0.0144279	0.00545684	0.990934
107984851	'LOC107984851'	-3.08411	0.00893495	-2.50762	0.0827165	-0.577996	0.786864
107985021	'LOC107985021'	4.58244	0.00582485	4.69964	0.00592448	-0.119978	0.989407
107985532	'LOC107985532'	2.94882	0.081285	3.97009	0.0336885	-1.03491	0.943447
107985687	'LOC107985687'	4.82132	0.0076267	3.97753	0.0336885	0.841792	0.947399
107985728	'LOC107985728'	-3.8574	0.0101883	-2.74513	0.183423	-1.13111	0.584071
107985770	'LOC107985770'	2.24295	0.042673	1.95752	0.0629704	0.279787	0.947399
107985911	'LOC107985911'	-0.403775	0.0374224	-0.0616863	0.833874	-0.342992	0.249266
107986163	'LOC107986163'	1.71428	2.36e-05	1.01622	0.0116179	0.694497	0.460422
107986211	'LOC107986211'	-1.17333	1.11e-05	-0.622025	0.0857035	-0.55223	0.210499
107986752	'LOC107986752'	-2.00089	0.00135405	-1.21278	0.171596	-0.788028	0.44151
107986762	'LOC107986762'	2.83857	7.76e-11	3.04463	1.72e-10	-0.200937	0.947399
107986791	'LOC107986791'	0.859934	0.235545	1.69118	0.0251208	-0.834301	0.637807
107986876	'LOC107986876'	0.709665	0.386674	2.48752	0.00520817	-1.78068	0.241401
107987290	'LOC107987290'	-1.58545	5.42e-05	-1.39784	0.00143412	-0.188801	0.861901
107987464	'LOC107987464'	1.46846	2.1e-05	0.832304	0.0190928	0.632733	0.364764
108	'ADCY2'	-1.57548	0.000479	-1.28863	0.0154193	-0.290946	0.797779
10801	'SEPT9'	-0.770788	1.16e-07	-0.424414	0.0178724	-0.347621	0.15154
10802	'SEC24A'	0.134892	0.597994	0.507026	0.0122939	-0.374989	0.155473
10806	'SDCCAG8'	-0.370127	0.129766	-0.750779	0.000207	0.379222	0.269545
10807	'ENTR1'	0.583408	0.00014	0.885027	7.11e-09	-0.303096	0.242209
10808	'HSPH1'	0.888156	3.51e-06	0.87611	1.23e-05	0.0093004	0.989407
10809	'STARD10'	0.947154	1.36e-07	0.612544	0.00156071	0.333013	0.353459
10810	'WASF3'	-0.963972	2.08e-08	-1.18479	1.19e-10	0.218113	0.515195
10811	'NOXA1'	-1.16916	0.126533	-2.09109	0.000497	0.914741	0.243235
10817	'FRS3'	-0.59971	0.0832346	-0.864748	0.00582633	0.264342	0.690822
10818	'FRS2'	-0.49057	0.0472472	-1.11014	3.15e-05	0.616747	0.0565222
1082	'CGB3'	2.49895	0.200085	4.45748	0.03163	-1.94138	0.893044
10825	'NEU3'	1.27948	1.55e-05	1.11149	0.000259	0.166267	0.896034
10827	'FAM114A2'	-0.648501	0.00185082	-0.431757	0.0703718	-0.219246	0.585456
10840	'ALDH1L1'	-3.48446	3.9e-75	-2.80265	4.11e-43	-0.68256	0.000219
10842	'PPP1R17'	4.75776	0.0110071	4.87571	0.0119988
10844	'TUBGCP2'	-0.922022	7.2e-08	-0.900632	2.86e-07	-0.0223588	0.965833
10846	'PDE10A'	-1.17725	5.3e-05	-1.12333	0.000303	-0.0574767	0.947399
10847	'SRCAP'	-0.545771	1.23e-05	-0.420213	0.00258152	-0.127711	0.681646
10848	'PPP1R13L'	1.00079	4.93e-07	0.857729	6.78e-05	0.142057	0.829011
10849	'CD3EAP'	2.52739	5.77e-28	2.30792	8.97e-22	0.217156	0.779757
10855	'HPSE'	1.26264	1.09e-06	0.134658	0.896955	1.1289	0.0292757
10856	'RUVBL2'	0.198525	0.317497	0.524317	0.00306807	-0.326708	0.261818
10857	'PGRMC1'	0.539652	0.000186	1.02297	7.18e-15	-0.486169	0.0172116
10858	'CYP46A1'	-1.43676	0.00124737	-1.97108	1.13e-06	0.533877	0.383605
10861	'SLC26A1'	-1.32909	0.0148218	-1.13784	0.0594973	-0.194384	0.904305
10865	'ARID5A'	-1.15443	1.41e-11	-1.18472	5.54e-14	0.0293443	0.953829
10867	'TSPAN9'	-1.25134	3.13e-14	-1.69936	1.95e-17	0.446648	0.0713956
10868	'USP20'	-0.502076	0.0053567	-0.33918	0.0700293	-0.163871	0.663463
10869	'USP19'	0.460069	0.00361063	0.384822	0.0143339	0.0739754	0.893025
10870	'HCST'	1.11356	0.00939601	0.891627	0.0430244	0.219167	0.895155
10875	'FGL2'	0.721154	0.000573	0.365135	0.109811	0.353519	0.365695
10878	'CFHR3'	-1.0501	0.0354586	-1.67187	0.000145	0.618886	0.335611
10882	'C1QL1'	2.02799	1.06e-19	2.54572	5.98e-08	-0.519571	0.232525
10884	'MRPS30'	0.518705	0.00345944	0.42105	0.0301182	0.0955451	0.871988
10885	'WDR3'	0.345907	0.102787	0.522306	0.0132429	-0.179384	0.711103
10893	'MMP24'	-1.50302	0.00739252	-1.45838	0.0201669	-0.0486471	0.981837
10894	'LYVE1'	4.03316	3.21e-05	3.83435	4.31e-05	0.185233	0.981015
10897	'YIF1A'	-0.823614	2.67e-06	-0.103214	0.727636	-0.720931	0.00240137
10898	'CPSF4'	0.0123625	0.965702	0.418376	0.0421108	-0.40708	0.151876
10899	'JTB'	0.300958	0.113722	0.701901	5.89e-05	-0.40167	0.111073
109	'ADCY3'	-1.28402	1.11e-14	-1.0489	1.48e-09	-0.236156	0.398341
10900	'RUNDC3A'	2.05027	0.00445844	2.65349	0.000838	-0.606104	0.874101
10902	'BRD8'	0.58265	0.000551	0.501898	0.00454043	0.0779479	0.905256
10903	'MTMR11'	0.845065	6.36e-08	0.491404	0.00875647	0.352125	0.236109
10904	'BLCAP'	-0.52076	0.00174041	-0.253568	0.203352	-0.268349	0.295754
10907	'TXNL4A'	0.490176	0.00151482	0.84662	1.48e-06	-0.35791	0.173541
10908	'PNPLA6'	0.728358	1.17e-05	1.10815	5.23e-16	-0.380431	0.122416
10912	'GADD45G'	-3.8268	2.16e-98	-3.86688	8.06e-49	0.0409914	0.957279
10915	'TCERG1'	0.168027	0.576566	0.476335	0.0491573	-0.311587	0.445497
10916	'MAGED2'	-0.0782626	0.729716	0.485661	0.0072311	-0.565174	0.00709239
10920	'COPS8'	-0.556264	0.000116	-0.521426	0.00193287	-0.0371089	0.947399
10921	'RNPS1'	0.332082	0.0354804	0.286153	0.0909953	0.0442674	0.947399
10922	'FASTK'	-0.529919	0.00505799	-0.0769996	0.798664	-0.453582	0.0785247
10923	'SUB1'	0.408349	0.0046902	0.0814251	0.692373	0.324221	0.150831
10924	'SMPDL3A'	-0.312041	0.206636	-0.746614	0.00204278	0.432041	0.26588
10926	'DBF4'	1.36592	9.23e-07	1.23656	1.95e-05	0.127714	0.905572
10927	'SPIN1'	0.295605	0.0944014	-0.201218	0.328754	0.494186	0.0280335
10933	'MORF4L1'	-0.0344492	0.871332	0.782135	2.84e-08	-0.818965	1.07e-07
10938	'EHD1'	1.14906	7.97e-14	1.26112	8.3e-21	-0.112945	0.804707
10939	'AFG3L2'	0.536527	0.00427487	0.287125	0.0954958	0.246011	0.518492
10940	'POP1'	0.672011	0.0370179	1.15711	0.000765	-0.486936	0.485914
10945	'KDELR1'	-0.475913	0.00366042	-0.105608	0.650393	-0.371273	0.110192
10946	'SF3A3'	0.655847	7.46e-06	0.716718	5.59e-07	-0.063695	0.919702
10948	'STARD3'	-0.597617	0.000452	-0.728667	6.96e-06	0.130015	0.748899
10949	'HNRNPA0'	-0.786649	8.74e-10	-0.792411	1.17e-07	0.00399481	0.989672
109504726	'ERV3-1-ZNF117'	-4.35382	3e-07	-4.38671	1.21e-06	0.0334441	0.989407
10952	'SEC61B'	0.181885	0.393101	0.481293	0.0460322	-0.300706	0.417839
10953	'TOMM34'	0.626276	2.55e-05	0.507702	0.000434	0.117247	0.779733
10954	'PDIA5'	0.111048	0.584097	1.33259	1.3e-07	-1.22319	9.68e-06
10955	'SERINC3'	0.373133	0.00797041	0.690252	3.49e-07	-0.319652	0.131311
10957	'PNRC1'	-1.52391	3.12e-31	-1.20731	1.67e-11	-0.318825	0.261818
10960	'LMAN2'	-0.920719	1.24e-07	-0.287787	0.207208	-0.633602	0.00584302
10961	'ERP29'	-0.102389	0.626007	0.340778	0.0807663	-0.444669	0.040221
10962	'MLLT11'	1.78053	8.71e-39	2.62092	4.72e-45	-0.842167	0.00116778
10964	'IFI44L'	-1.27379	4.3e-08	-0.994634	0.368311	-0.279617	0.947399
10965	'ACOT2'	-1.11546	1.31e-09	-0.830055	2.52e-06	-0.285786	0.394123
10966	'RAB40B'	-1.15509	4.2e-07	-1.51905	1.45e-10	0.362377	0.262995
10969	'EBNA1BP2'	0.445782	0.0138289	0.447853	0.0204309	-0.00431243	0.990274
10970	'CKAP4'	-0.483497	0.00141679	0.674584	0.00350176	-1.15908	1.28e-06
10971	'YWHAQ'	0.530982	3.98e-05	0.445996	0.00183971	0.0826991	0.839206
10972	'TMED10'	-0.0695522	0.73852	0.798834	7.99e-08	-0.870118	1.81e-09
10978	'CLP1'	0.730538	9.44e-05	0.741149	0.00029	-0.0126978	0.989407
10979	'FERMT2'	-0.843919	7.72e-08	-0.879358	1.01e-07	0.0328816	0.947399
10980	'COPS6'	0.402027	0.0188313	0.520363	0.0013514	-0.119473	0.782394
10982	'MAPRE2'	-0.43197	0.00421402	-0.557201	0.000158	0.1225	0.758896
10983	'CCNI'	-0.382914	0.0063696	-0.696508	1.02e-06	0.310873	0.171891
10985	'GCN1'	0.0685158	0.732905	0.554245	0.000111	-0.487428	0.00556049
10991	'SLC38A3'	0.559826	0.532925	2.06352	0.0241412	-1.50561	0.35982
10994	'ILVBL'	-1.06215	2.93e-08	-0.91071	2.36e-06	-0.15222	0.689939
10998	'SLC27A5'	-0.704081	0.0903558	-0.879727	0.0181294	0.17527	0.875035
10999	'SLC27A4'	0.36757	0.029499	-0.0417994	0.896955	0.407787	0.158483
11000	'SLC27A3'	-0.413466	0.0215389	0.0363095	0.900614	-0.450598	0.108876
11007	'CCDC85B'	1.10028	6.37e-10	1.11989	3.19e-14	-0.0199734	0.978691
1101	'CHAD'	2.21809	0.000124	1.95583	0.000593	0.259466	0.947399
11010	'GLIPR1'	-1.79158	5.04e-42	-0.776078	2.71e-05	-1.01752	2.09e-08
11014	'KDELR2'	-0.391261	0.00507697	0.150435	0.541536	-0.543627	0.0142957
11015	'KDELR3'	-0.366002	0.0135737	0.591639	0.00373167	-0.959472	3.02e-06
11016	'ATF7'	-0.67402	6.91e-06	-0.73927	1.41e-07	0.0622268	0.922448
11017	'SNRNP27'	-0.524978	0.00203998	-0.408448	0.0258416	-0.118866	0.797968
11018	'TMED1'	-0.416986	0.0497684	0.15941	0.448872	-0.576515	0.0249018
1102	'RCBTB2'	-0.726381	0.00437463	-1.2522	3.32e-07	0.522959	0.140367
11022	'TDRKH'	1.33515	2.06e-10	1.33974	1.94e-09	-0.00723734	0.989532
11030	'RBPMS'	-1.05962	1.79e-13	-1.24211	7.92e-15	0.181198	0.594297
11031	'RAB31'	-0.627929	8.81e-05	-1.02371	2.26e-10	0.393	0.0982415
11034	'DSTN'	-0.270489	0.0508745	-0.324504	0.032995	0.0517694	0.925659
110354863	'ZNF660-ZNF197'	-7.05865	6.66e-07	-6.59261	0.18282	-0.466406	0.952193
11037	'STON1'	-0.219858	0.377672	-0.953835	7.3e-05	0.730812	0.0159562
110384692	'LOC110384692'	1.48867	9.07e-13	2.39141	4.01e-25	-0.903241	0.0181683
11040	'PIM2'	2.21633	2.89e-25	2.3436	1.11e-29	-0.129326	0.893044
11043	'MID2'	0.280705	0.140296	0.444725	0.0202401	-0.166345	0.695882
11044	'TENT4A'	-0.207402	0.438102	-0.560616	0.0209512	0.350228	0.424106
11046	'SLC35D2'	1.07857	7.35e-08	0.553722	0.0328657	0.522781	0.167039
11047	'ADRM1'	0.196041	0.286779	0.53222	0.00119058	-0.337099	0.203354
11059	'WWP1'	0.618806	0.0107842	0.15519	0.633449	0.460717	0.164104
110599564	'EEF1AKMT4'	0.349505	0.224356	0.699726	0.0185674	-0.351035	0.576391
110599588	'ASDURF'	-1.88867	0.00592946	-1.56281	0.0586843	-0.326293	0.877072
1106	'CHD2'	-0.642842	0.000662	-0.690242	0.000491	0.045205	0.947399
11065	'UBE2C'	1.7963	0.000841	2.6757	5.34e-06	-0.879717	0.633275
11067	'DEPP1'	0.264045	0.189179	-0.361284	0.140208	0.624053	0.0126584
11069	'RAPGEF4'	2.04403	0.00277407	1.62151	0.0163377	0.416373	0.895155
1107	'CHD3'	2.43195	2.98e-60	2.11539	2.05e-36	0.313881	0.287188
11070	'TMEM115'	-0.386051	0.0315288	-0.162005	0.428634	-0.224942	0.430534
11072	'DUSP14'	0.196009	0.251153	0.559614	0.00111389	-0.365339	0.141604
11075	'STMN2'	-2.75158	2.12e-22	-2.58406	2.14e-14	-0.168928	0.834037
11078	'TRIOBP'	-0.873407	8.96e-10	-0.66079	0.000227	-0.214279	0.489206
1108	'CHD4'	-0.389904	0.0157091	-0.250303	0.128637	-0.142604	0.733981
11080	'DNAJB4'	-0.691952	5.03e-05	-0.655809	0.00036	-0.038535	0.947399
11093	'ADAMTS13'	-0.70513	0.00631855	-0.269681	0.410286	-0.436947	0.279614
11094	'CACFD1'	-0.504628	0.0169848	-0.506296	0.0232749	0.000631	0.998571
11095	'ADAMTS8'	3.71632	8.93e-23	4.58747	6.11e-23	-0.870824	0.640596
11096	'ADAMTS5'	-1.41839	2.56e-07	-2.24032	2.75e-12	0.821033	0.0343741
11098	'PRSS23'	0.12985	0.45196	0.57998	0.000444	-0.451737	0.0245423
11099	'PTPN21'	-0.640484	0.00118596	-1.54475	3.23e-11	0.901393	0.00113803
111	'ADCY5'	-3.39488	2.69e-49	-2.68021	4.45e-19	-0.713851	0.0198448
11100	'HNRNPUL1'	0.287026	0.0342046	0.282183	0.0533006	0.00234449	0.993041
11101	'ATE1'	-0.734913	0.000311	-0.990713	7.98e-07	0.252942	0.536951
11102	'RPP14'	0.563711	0.0129043	1.2749	8.35e-06	-0.71401	0.0736973
11103	'KRR1'	0.483281	0.0441659	0.195115	0.529104	0.285909	0.509963
11104	'KATNA1'	-0.239922	0.388066	-0.86111	6.39e-05	0.618526	0.031484
111089941	'MMP24-AS1-EDEM2'	-0.324211	0.413021	-0.76785	0.0267714	0.440075	0.447376
1111	'CHEK1'	0.769763	0.000599	1.08496	2.34e-06	-0.317764	0.481051
11112	'HIBADH'	-0.04325	0.870417	-0.618976	0.00436371	0.573565	0.0371529
11113	'CIT'	1.51693	7.28e-13	1.07019	5.81e-07	0.444226	0.333307
11116	'FGFR1OP'	0.724117	0.0186275	0.537499	0.0592798	0.183072	0.852855
11117	'EMILIN1'	-1.15294	1.04e-15	-0.422689	0.00876565	-0.731367	2.58e-05
11118	'BTN3A2'	-0.743617	4.99e-05	0.0894638	0.794792	-0.835252	0.00029
111188157	'LYNX1-SLURP2'	4.69894	3.04e-12	3.03319	2.18e-10	1.6684	0.352203
11119	'BTN3A1'	-0.725558	3.42e-06	0.0737364	0.820381	-0.80104	0.000373
1112	'FOXN3'	-0.518783	0.00527678	-1.03867	4.98e-07	0.517079	0.0597258
11123	'RCAN3'	1.29455	0.00046	1.04524	0.00309839	0.247305	0.857918
11128	'POLR3A'	0.720247	3.22e-05	1.04815	1.67e-10	-0.330677	0.31227
11132	'CAPN10'	-0.927052	7.6e-05	-1.28541	2.8e-09	0.357376	0.33626
11133	'KPTN'	0.849512	0.000458	0.460351	0.0794504	0.387196	0.364764
11135	'CDC42EP1'	-0.746936	1.32e-05	-0.849374	1.01e-08	0.101759	0.849736
11138	'TBC1D8'	-0.975636	7.46e-10	-1.1619	1.4e-11	0.183958	0.615922
1114	'CHGB'	5.56581	0.000525	3.84124	0.0130875	1.6846	0.920962
11140	'CDC37'	-0.182096	0.331289	0.329005	0.0893666	-0.512165	0.0255369
11142	'PKIG'	0.411454	0.0124484	-0.239496	0.331545	0.649587	0.00867982
11145	'PLA2G16'	-0.310127	0.0544279	-0.571135	0.000516	0.259325	0.333901
11147	'HHLA3'	-0.766249	4.78e-05	-0.608118	0.00121507	-0.159052	0.700858
11151	'CORO1A'	1.03248	0.113962	2.21272	0.00268451	-1.18405	0.440222
11152	'WDR45'	-0.637881	0.000312	-0.766979	1.92e-05	0.128184	0.759373
11156	'PTP4A3'	-1.80669	5.84e-09	-2.11387	1.32e-10	0.306932	0.57982
1116	'CHI3L1'	-1.38193	1.44e-24	-0.530572	0.00159719	-0.853202	1.01e-07
11160	'ERLIN2'	0.988851	4.16e-11	1.17487	1.92e-14	-0.188681	0.619373
11161	'ERG28'	0.487691	0.00377682	0.605878	0.000269	-0.119448	0.814757
11162	'NUDT6'	1.05144	0.000532	0.924075	0.00348547	0.12523	0.934568
11163	'NUDT4'	-1.56622	2.77e-32	-1.93593	1.13e-30	0.3674	0.138104
11164	'NUDT5'	-0.434346	0.00400763	-0.175735	0.423839	-0.260345	0.340373
11168	'PSIP1'	-0.0602013	0.844838	-0.403863	0.0495413	0.341085	0.217049
11170	'FAM107A'	0.742611	3.64e-06	0.991836	3.91e-10	-0.250484	0.378305
11171	'STRAP'	0.411557	0.00403514	0.483822	0.000667	-0.0750096	0.883853
11173	'ADAMTS7'	-1.02471	4.9e-10	-0.917823	1.51e-07	-0.107546	0.849918
11176	'BAZ2A'	0.273776	0.110337	0.565748	0.000238	-0.294697	0.265001
11178	'LZTS1'	1.15861	2.96e-06	1.41229	9.57e-08	-0.255575	0.747976
11179	'ZNF277'	0.238972	0.392747	-0.656185	0.00518491	0.892883	0.000912
11182	'SLC2A6'	-0.705162	0.000387	0.139309	0.687479	-0.844657	0.00463294
11184	'MAP4K1'	0.56312	0.377377	1.62691	0.0136999	-1.06698	0.381377
11185	'INMT'	1.47543	4.39e-11	1.28943	4.06e-08	0.185858	0.794958
11186	'RASSF1'	-0.2514	0.284156	0.321703	0.128489	-0.573625	0.020744
11188	'NISCH'	-0.791995	5.96e-07	-0.534949	0.00106478	-0.258035	0.326378
11189	'CELF3'	5.73083	0.000288	3.00112	0.0176739	2.71585	0.702365
1119	'CHKA'	-0.638564	0.000176	-0.923087	6.13e-08	0.281651	0.37077
11190	'CEP250'	1.09012	2.12e-09	1.23256	1.09e-10	-0.145179	0.800018
11194	'ABCB8'	-0.718631	1.28e-05	-0.230966	0.368445	-0.488838	0.0713998
11198	'SUPT16H'	0.671667	0.000791	0.672346	0.0010212	-0.0037009	0.990859
112	'ADCY6'	-1.34246	1.95e-22	-1.10596	1.43e-13	-0.237996	0.347383
11201	'POLI'	-0.307733	0.296236	-0.733455	0.00216353	0.422746	0.279163
11214	'AKAP13'	-0.163454	0.501771	-0.553704	0.00531096	0.387178	0.178203
11215	'AKAP11'	-0.54415	0.0129863	-0.641	0.00555524	0.0942854	0.879992
11219	'TREX2'	-0.896291	0.396479	-1.78315	0.0325204	0.88779	0.504758
11221	'DUSP10'	-0.127345	0.698146	-0.727424	0.001126	0.597678	0.0386394
11222	'MRPL3'	0.32467	0.0544601	0.402905	0.01142	-0.081176	0.885892
11224	'RPL35'	0.71523	1.23e-05	0.514349	0.000453	0.200182	0.531289
11226	'GALNT6'	3.91975	8.76e-18	3.83912	4.63e-17	0.059672	0.989407
112267859	'LOC112267859'	-3.23234	0.00174647	-3.78301	6.64e-05	0.55193	0.651233
112267876	'LOC112267876'	-0.718745	0.000594	0.755089	0.096186	-1.47304	0.141482
112267922	'112267922'	1.8727	0.00352424	1.50841	0.451389	0.345055	0.947399
112267947	'LOC112267947'	-0.878599	0.377672	-2.00081	0.00523696	1.11824	0.25108
112268140	'LOC112268140'	4.30083	0.0358085	1.97875	0.278238	2.32341	0.777584
112268198	'LOC112268198'	2.07898	0.000239	1.46848	0.00722847	0.605565	0.746989
112268232	'LOC112268232'	3.18845	0.00397693	3.28579	0.00318204	-0.0752292	0.989407
112268238	'LOC112268238'	0.655029	0.000544	0.847329	0.00247914	-0.193746	0.7934
112268342	'LOC112268342'	0.495233	0.259004	0.933248	0.0292739	-0.439708	0.667805
112268343	'112268343'	4.58699	0.0174451	4.7046	0.0187219
11227	'GALNT5'	0.702557	5.98e-05	1.37874	3.2e-11	-0.678431	0.0197876
11228	'RASSF8'	-1.52626	1.84e-18	-2.05514	4.95e-25	0.526228	0.0340597
11230	'PRAF2'	-0.816286	1.65e-06	-0.00956307	0.98489	-0.807313	0.00399964
11232	'POLG2'	1.58857	2.71e-07	1.24461	5.75e-05	0.341202	0.711103
11234	'HPS5'	0.573705	0.00509393	0.302133	0.269597	0.2685	0.570494
11236	'RNF139'	0.365559	0.0301664	0.135339	0.541645	0.227572	0.496225
11237	'RNF24'	-0.650673	1.97e-06	-0.380742	0.0139649	-0.272595	0.277896
112398	'EGLN2'	-0.580096	0.00140996	-0.239606	0.284239	-0.34117	0.239848
112399	'EGLN3'	-0.76842	6.96e-06	-0.0169272	0.991113	-0.752084	0.792525
11243	'PMF1'	-0.565379	0.00428997	-0.753825	0.000144	0.187475	0.605578
11244	'ZHX1'	-0.469395	0.0145237	-0.382297	0.0565512	-0.0896393	0.887746
11247	'NXPH4'	-1.61321	3e-14	-0.713299	0.128695	-0.898136	0.455122
112476	'PRRT2'	1.0814	7.39e-06	0.708396	0.00649856	0.370516	0.504633
11248	'NXPH3'	-0.0609764	0.847591	-0.536093	0.0107491	0.473804	0.127079
112483	'SAT2'	0.92139	2.16e-10	0.747769	1.91e-06	0.172283	0.633486
112487	'DTD2'	-0.622359	0.00443815	-0.535375	0.025367	-0.0895293	0.908208
112495	'GTF3C6'	0.761882	7.52e-06	0.735488	2.18e-05	0.0238779	0.973008
11252	'PACSIN2'	0.714066	3.58e-07	0.533727	0.000181	0.177809	0.581097
11253	'MAN1B1'	-0.95415	9.05e-08	-0.0847614	0.814138	-0.869988	0.000446
11259	'FILIP1L'	-1.43436	5.33e-12	-1.43789	1.05e-08	-0.000299	0.999388
112609	'MRAP2'	-3.11397	7.63e-46	-2.53479	1.38e-24	-0.579973	0.042439
112611	'RWDD2A'	0.507888	0.0310347	0.270688	0.375508	0.234723	0.708969
11264	'PXMP4'	-0.510674	0.0335284	-0.769323	0.00112852	0.256142	0.484013
11267	'SNF8'	0.250357	0.150387	0.388227	0.0161366	-0.139165	0.718642
112724	'RDH13'	0.625561	0.00844631	0.370283	0.161513	0.253345	0.640189
11273	'ATXN2L'	0.249646	0.119997	0.403085	0.0190928	-0.15546	0.631762
11274	'USP18'	-1.20691	7.29e-09	-0.57333	0.400055	-0.633149	0.608
11276	'SYNRG'	0.50654	0.00274006	0.402041	0.0367772	0.101824	0.869241
11277	'TREX1'	-1.37158	4.81e-10	-1.07656	6.01e-06	-0.295538	0.349876
112770	'GLMP'	0.451231	0.0124183	0.963289	4.05e-08	-0.513186	0.0107653
11278	'KLF12'	-0.174499	0.546855	-0.527801	0.0246437	0.350501	0.301761
11279	'KLF8'	1.42677	3.31e-07	0.955192	0.00205096	0.468844	0.485176
112812	'FDX2'	0.793966	1.41e-05	0.738657	7.03e-06	0.0543364	0.947399
112817	'HOGA1'	-1.53354	0.000395	-1.6279	0.000269	0.092029	0.947399
11282	'MGAT4B'	-0.611842	0.00087	-0.61401	0.000572	0.00135707	0.996564
11284	'PNKP'	-0.741369	4.91e-05	-0.492523	0.01146	-0.249675	0.461298
112849	'L3HYPDH'	-0.412585	0.0787654	-0.702812	0.00298111	0.288562	0.481051
11285	'B4GALT7'	0.194255	0.418624	0.790789	0.000763	-0.59715	0.0518706
112869	'SGF29'	-0.604553	0.00401487	-0.766907	0.000326	0.160945	0.712466
1129	'CHRM2'	-2.96693	3.53e-05	-3.83169	3.26e-09	0.862666	0.173122
112936	'VPS26B'	-0.417336	0.0042656	-0.026442	0.916246	-0.39249	0.079305
112939	'NACC1'	0.234988	0.218462	0.5539	0.00180976	-0.319665	0.311143
112942	'CFAP36'	0.603906	0.00193473	0.236162	0.370173	0.365358	0.33994
112950	'MED8'	-0.0734534	0.7779	0.475993	0.0293712	-0.550942	0.0280335
113	'ADCY7'	1.3931	3.54e-16	1.64886	1.4e-19	-0.258003	0.551963
1130	'LYST'	-0.596203	0.000841	-0.850109	1.95e-06	0.251741	0.382414
113000	'RPUSD1'	-0.631424	0.000917	-0.494909	0.00514691	-0.137307	0.776246
113115	'MTFR2'	2.0256	0.0026222	1.50036	0.0223411	0.522165	0.853897
11314	'CD300A'	4.60785	0.0147071	4.72563	0.0155773
11315	'PARK7'	0.489416	0.00279717	0.492235	0.00214393	-0.00391034	0.990129
113177	'IZUMO4'	-1.47577	3.79e-07	-1.22622	0.000101	-0.249963	0.66888
113179	'ADAT3'	-1.37629	1.46e-09	-1.09231	2.06e-06	-0.284288	0.518382
1132	'CHRM4'	1.08012	0.184275	1.78597	0.0400394	-0.708468	0.791591
11320	'MGAT4A'	-1.73936	3.08e-06	-1.68126	3.69e-05	-0.0604124	0.947596
11321	'GPN1'	0.545605	0.000467	0.430259	0.0218831	0.113128	0.836818
113230	'MISP3'	-1.43919	0.00446531	-2.07337	6.56e-06	0.633324	0.306137
113235	'SLC46A1'	0.543707	0.000963	1.27893	3.43e-13	-0.737031	0.000882
113246	'C12orf57'	-0.802663	6.98e-05	-0.650119	0.00116959	-0.152981	0.715616
113251	'LARP4'	0.392133	0.103083	0.763235	0.00183822	-0.373641	0.249927
113277	'TMEM106A'	-0.958913	4.95e-05	0.40261	0.254185	-1.36264	1.83e-05
11329	'STK38'	0.779647	1.69e-06	0.887974	2e-07	-0.111327	0.859907
11332	'ACOT7'	0.240991	0.253061	0.428873	0.00634811	-0.188192	0.642042
11333	'PDAP1'	-0.458962	0.00275975	-0.431647	0.0176812	-0.0290823	0.948626
11334	'TUSC2'	0.635926	0.00013	0.881957	4.19e-07	-0.247274	0.441047
11335	'CBX3'	-0.179594	0.383787	-0.535864	0.00100104	0.353363	0.174959
11336	'EXOC3'	-0.911256	3.91e-08	-0.9137	1.72e-07	0.00128158	0.996748
11339	'OIP5'	1.89454	0.0194531	1.35329	0.0899754	0.538829	0.863911
11341	'SCRG1'	1.80743	2.94e-27	2.41678	0.000291	-0.610658	0.681891
11342	'RNF13'	-0.161112	0.482399	-0.377458	0.0494633	0.213595	0.548515
11343	'MGLL'	0.623334	8.37e-06	0.818189	2.13e-08	-0.196678	0.484438
11344	'TWF2'	-1.50264	3.48e-18	-1.34787	1.3e-11	-0.155589	0.725666
113451	'AZIN2'	1.15352	3.2e-05	0.87641	0.00082	0.275337	0.715572
113452	'TMEM54'	-0.201876	0.472077	-0.72245	0.00615456	0.519992	0.170979
11346	'SYNPO'	-0.916533	2.51e-09	-1.05719	2.03e-06	0.140012	0.83574
113510	'HELQ'	0.592063	0.0137156	0.359059	0.207137	0.230896	0.688691
1136	'CHRNA3'	1.78467	0.151053	3.46688	0.0318655	-1.67357	0.735909
113612	'CYP2U1'	0.516205	0.0254162	0.00291015	0.992989	0.510462	0.136208
113655	'MFSD3'	-1.47559	3.65e-12	-1.16529	6.59e-09	-0.310345	0.375573
113675	'SDSL'	0.231566	0.477123	0.619591	0.0452093	-0.388689	0.438213
113730	'KLHDC7B'	-2.03758	1.52e-08	-0.84508	0.685168	-1.18956	0.74079
1138	'CHRNA5'	2.51691	7.5e-07	2.85329	1.17e-07	-0.343979	0.918362
113878	'DTX2'	0.364243	0.0956252	0.46172	0.0189448	-0.0983588	0.87852
1139	'CHRNA7'	1.90643	0.155759	2.62355	1.89e-05	-0.705058	0.808692
1140	'CHRNB1'	2.00504	3.09e-24	2.04846	7.7e-23	-0.0450519	0.95235
114034	'TOE1'	0.90507	1.75e-06	1.12351	1.35e-08	-0.22001	0.63893
114049	'BUD23'	0.084975	0.74568	0.764452	2.19e-05	-0.680265	0.00228493
114088	'TRIM9'	-1.8897	2.51e-16	-1.55852	1.06e-08	-0.33438	0.453773
114134	'SLC2A13'	-0.877751	2.92e-05	-0.687884	0.00216345	-0.192344	0.66357
114294	'LACTB'	-0.636046	0.000925	-0.759916	0.000152	0.121331	0.829011
114299	'PALM2'	0.961064	0.0418172	1.00921	0.0379217	-0.0508317	0.979317
1145	'CHRNE'	1.45372	0.00472143	0.876465	0.0877858	0.575415	0.667976
114569	'MAL2'	5.01263	6.81e-05	6.0363	2.43e-05	-1.0871	0.943675
114625	'ERMAP'	-0.623984	0.000763	-0.90015	2.28e-05	0.274101	0.457018
1147	'CHUK'	0.576974	0.0184341	0.146853	0.686418	0.427268	0.299592
114757	'CYGB'	0.899429	9.63e-10	0.362614	0.141917	0.535573	0.0823814
114769	'CARD16'	2.59659	9.99e-11	2.12443	5e-08	0.462371	0.775482
114780	'PKD1L2'	1.46388	4.21e-05	-0.0223859	0.973434	1.48348	0.00321206
114783	'LMTK3'	1.10922	0.0328042	1.12434	0.0389143	-0.0169639	0.989574
114784	'CSMD2'	-1.19763	2.88e-12	-0.896004	1.11e-06	-0.30435	0.309573
114787	'GPRIN1'	-1.2856	6.95e-08	-1.14746	4.42e-06	-0.13911	0.847697
114791	'TUBGCP5'	-0.412604	0.128621	-0.72962	0.00358908	0.315037	0.473893
114793	'FMNL2'	-0.355038	0.112485	-0.786485	0.000147	0.429337	0.0785825
114795	'TMEM132B'	-3.02142	4.04e-08	-3.2636	9.78e-09	0.241627	0.839509
114801	'TMEM200A'	-0.849258	0.00016	-0.853009	0.000323	0.00107164	0.99819
114804	'RNF157'	-0.442768	0.0438228	0.137053	0.659377	-0.580827	0.025937
114805	'GALNT13'	-1.27329	1.31e-06	-0.689669	0.0243538	-0.586815	0.106833
114815	'SORCS1'	-3.03924	0.384927	-4.4158	0.0409665	1.35543	0.69831
114818	'KLHL29'	-0.117757	0.704446	-0.498329	0.0388477	0.378243	0.300825
114822	'RHPN1'	-1.72792	0.0145764	-2.56983	1.92e-05	0.839557	0.271276
114827	'FHAD1'	2.72955	0.0626064	4.3118	0.0133089	-1.5669	0.878023
114876	'OSBPL1A'	0.53832	0.00246068	0.0740696	0.828604	0.461481	0.16149
114879	'OSBPL5'	-1.07996	1.57e-10	-1.23379	3.76e-13	0.152853	0.672313
114881	'OSBPL7'	0.647016	0.0116226	0.395211	0.158402	0.25032	0.692452
114882	'OSBPL8'	-0.584282	0.00985375	-1.02547	8.68e-06	0.438741	0.0739809
114883	'OSBPL9'	-0.0318086	0.915017	-0.656757	8.01e-05	0.62212	0.00335442
114884	'OSBPL10'	1.31639	9.94e-07	1.46706	1.53e-07	-0.15292	0.895753
114897	'C1QTNF1'	0.989041	9.77e-11	1.54992	2.81e-17	-0.5618	0.0252431
114898	'C1QTNF2'	2.31215	8.06e-37	3.35185	1.06e-37	-1.04097	0.00776368
114902	'C1QTNF5'	-0.97265	2.51e-07	-1.03458	7.49e-10	0.0613598	0.940943
114904	'C1QTNF6'	0.72592	8.69e-05	1.268	4.18e-11	-0.543104	0.0268461
114905	'C1QTNF7'	1.38466	0.00519738	1.17091	0.019784	0.210995	0.927183
114907	'FBXO32'	0.779376	9.47e-06	0.377186	0.132846	0.40013	0.207021
114991	'ZNF618'	0.77907	1.02e-05	0.59645	0.0017064	0.180265	0.705116
115	'ADCY9'	0.802812	1.24e-08	0.399754	0.103388	0.400778	0.254022
115019	'SLC26A9'	3.06282	6.36e-07	3.18139	6.54e-07	-0.122455	0.976726
115106	'HAUS1'	-0.157182	0.689209	-0.601876	0.0326163	0.443038	0.285254
115123	'MARCH3'	1.24882	6.25e-09	1.21804	1.17e-08	0.0290415	0.977881
1152	'CKB'	0.0777268	0.767857	0.578005	0.00390882	-0.500955	0.0659045
115201	'ATG4A'	0.719584	5.71e-05	0.819853	7.68e-05	-0.102203	0.89399
115207	'KCTD12'	-1.10305	8.05e-16	-1.00785	1.89e-12	-0.0977911	0.816872
115209	'OMA1'	-1.44065	6.9e-05	-1.49688	2.12e-05	0.0522106	0.952278
115265	'DDIT4L'	-2.04965	4.98e-29	-1.64409	6.79e-12	-0.407776	0.242733
115286	'SLC25A26'	0.591024	0.000582	0.499523	0.00728262	0.0899373	0.875671
115294	'PCMTD1'	-0.62242	0.00154075	-0.981781	9.7e-08	0.356722	0.222918
1153	'CIRBP'	-0.917039	2.45e-07	-1.16549	1.11e-10	0.24715	0.326022
115330	'GPR146'	-1.38491	1.68e-10	-0.891677	0.00281062	-0.495269	0.224914
115399	'LRRC56'	-1.22884	0.0025164	-0.908354	0.0583594	-0.321354	0.753076
1154	'CISH'	0.954811	0.011367	1.30503	0.00151398	-0.352638	0.781177
1155	'TBCB'	-0.588725	0.000461	-0.479245	0.00249657	-0.110288	0.81011
115548	'FCHO2'	-0.357219	0.212964	-1.02426	0.000222	0.66459	0.0451357
115557	'ARHGEF25'	0.944543	2.06e-08	1.27357	9.3e-18	-0.330241	0.288594
115560	'ZNF501'	-1.44086	0.00747615	-1.83443	0.000352	0.390553	0.691843
115701	'ALPK2'	-0.325347	0.307199	0.528671	0.187102	-0.858372	0.048286
115703	'ARHGAP33'	-1.7022	6.73e-10	-1.51855	1.24e-07	-0.185003	0.785493
115704	'EVI5L'	-1.01164	3.16e-10	-1.26004	6.25e-18	0.247441	0.40223
115708	'TRMT61A'	-1.78596	4.87e-18	-1.58476	7.46e-16	-0.201356	0.619336
115825	'WDFY2'	0.369983	0.0601517	0.459501	0.0287902	-0.0918807	0.900146
115908	'CTHRC1'	-0.804764	6.48e-08	-0.258762	0.200647	-0.547673	0.00578773
115939	'TSR3'	-0.695466	3.52e-05	-0.666728	4.96e-05	-0.0298416	0.947399
115948	'CCDC151'	2.80737	3.59e-35	3.07081	1.33e-38	-0.266093	0.76329
115950	'ZNF653'	-0.523609	0.0192782	-0.327545	0.229429	-0.197354	0.711981
115992	'RNF166'	-0.437636	0.0206217	-0.47482	0.00898691	0.0359567	0.947399
1160	'CKMT2'	-2.23487	5.76e-28	-1.78966	4.9e-10	-0.445234	0.26933
116028	'RMI2'	1.70593	1.81e-05	1.66307	3.98e-05	0.0406841	0.989386
116039	'OSR2'	-1.7656	9.25e-16	-1.85442	5.21e-15	0.0874259	0.902875
116068	'LYSMD3'	0.514114	0.0335413	0.224139	0.478558	0.28719	0.542618
1161	'ERCC8'	0.745913	0.0470009	0.259696	0.556843	0.483135	0.513559
116138	'KLHDC3'	-0.546121	0.00251941	-0.0661026	0.858804	-0.480904	0.0910022
116150	'NUS1'	0.59623	0.00321852	0.320545	0.182423	0.27245	0.509127
116151	'FAM210B'	-0.699528	1.65e-06	-0.904614	1.76e-11	0.202131	0.50876
116159	'CYYR1'	0.173613	0.835927	1.54942	0.0275795	-1.37733	0.211014
116225	'ZMYND19'	-0.519107	0.00341443	-0.211618	0.376892	-0.308772	0.330557
116228	'COX20'	0.58158	0.000299	0.229174	0.234353	0.350115	0.187105
116238	'TLCD1'	2.25256	2.17e-39	2.55677	8.97e-49	-0.30581	0.473897
1163	'CKS1B'	-0.960653	8.98e-08	-0.846507	8.56e-06	-0.115473	0.818522
116328	'C8orf34'	-2.98631	4.11e-11	-3.42479	5.75e-15	0.436108	0.415959
116362	'RBP7'	3.24303	8.04e-06	3.08858	6.09e-06	0.134248	0.979119
116372	'LYPD1'	2.75702	1.49e-16	5.88065	4.79e-18	-3.13529	0.00765576
1164	'CKS2'	-0.474353	0.0424749	-0.373089	0.14967	-0.10338	0.877321
116412	'ZNF837'	-0.953267	0.000126	-0.99417	0.000214	0.0399684	0.957454
116441	'TM4SF18'	3.9019	0.00110202	3.27739	0.00231123	0.625551	0.943447
116442	'RAB39B'	1.35007	0.000338	2.53664	2.17e-08	-1.18332	0.200443
116447	'TOP1MT'	-0.701737	0.0032278	-1.39876	2.63e-07	0.696118	0.0451357
116496	'FAM129A'	-1.08638	3.77e-14	-0.999613	3.09e-10	-0.0893667	0.865168
116534	'MRGPRE'	1.59572	2.51e-07	1.53103	2.64e-05	0.0645048	0.965855
116535	'MRGPRF'	0.464881	0.0123315	0.574564	0.000298	-0.110559	0.849348
116841	'SNAP47'	0.460796	0.0128153	0.592408	0.000547	-0.132387	0.767208
116843	'SLC18B1'	1.16982	2.34e-06	0.939773	0.000259	0.228048	0.760898
116983	'ACAP3'	-1.12354	3.13e-09	-0.80475	0.000101	-0.319159	0.330124
116985	'ARAP1'	-0.747959	3.27e-06	-0.561922	0.000902	-0.187282	0.50319
116986	'AGAP2'	-1.00636	8.27e-06	-1.09183	4.21e-06	0.0848762	0.919318
116988	'AGAP3'	-1.34042	6.98e-15	-1.41817	5.42e-17	0.07688	0.887746
117144	'CATSPER1'	2.89534	0.000138	2.29827	0.000801	0.579381	0.881588
117145	'THEM4'	1.22426	7.13e-09	0.605985	0.00922842	0.615891	0.0666146
117177	'RAB3IP'	1.26504	0.00100171	0.865561	0.0336339	0.39624	0.703414
117178	'SSX2IP'	0.664827	0.000838	0.933912	8.15e-06	-0.271535	0.516935
117246	'FTSJ3'	0.331402	0.0466222	0.323107	0.0779756	0.00610736	0.989407
117248	'GALNT15'	-0.83891	3.9e-05	-2.47331	0.00181715	1.6325	0.16734
117283	'IP6K3'	-0.793561	6.96e-05	0.0717704	0.877436	-0.867178	0.0037446
1173	'AP2M1'	0.161488	0.392014	0.549698	0.00197546	-0.389294	0.121392
1174	'AP1S1'	-0.490979	0.0022726	-0.12482	0.630053	-0.367223	0.190829
1175	'AP2S1'	0.312618	0.102481	0.408024	0.0253227	-0.0961535	0.87226
117579	'RLN3'	3.2949	0.121208	4.37675	0.0479107	-1.08176	0.947399
117581	'TWIST2'	-0.511156	0.00352557	-0.85159	1.52e-06	0.339374	0.197747
117583	'PARD3B'	-0.802352	0.000687	-1.35633	9.57e-08	0.551616	0.092084
1176	'AP3S1'	-0.445095	0.00157795	-0.611687	2.32e-05	0.164425	0.571802
117854	'TRIM6'	3.15248	7.5e-23	2.2969	1.46e-14	0.854043	0.271821
118	'ADD1'	-0.504306	9.39e-05	-0.620398	8.44e-06	0.114181	0.723705
1181	'CLCN2'	0.648303	0.0121724	0.343896	0.228312	0.302376	0.583832
1182	'CLCN3'	-0.5496	0.00377156	-0.604316	0.00154651	0.0518985	0.947399
1183	'CLCN4'	0.872902	2.24e-05	1.03769	3.36e-07	-0.167958	0.759373
1184	'CLCN5'	1.05984	3.25e-07	1.38403	1.29e-09	-0.327071	0.38014
118429	'ANTXR2'	-1.72795	2.69e-27	-2.11915	4.16e-21	0.388244	0.324341
118460	'EXOSC6'	0.298718	0.106367	0.554792	0.0028487	-0.257523	0.462708
1185	'CLCN6'	-0.694274	3.05e-06	-0.693638	1.66e-05	-0.00256387	0.993151
1186	'CLCN7'	-0.924811	2.37e-08	-0.734399	9.09e-06	-0.191299	0.533579
118788	'PIK3AP1'	5.69158	0.000365	3.94512	0.00895488	1.76389	0.895155
118812	'MORN4'	0.465886	0.0459635	0.457025	0.0648811	0.0072297	0.989407
118813	'ZFYVE27'	-0.818605	5.48e-06	-0.7789	4.66e-05	-0.0411277	0.947399
118881	'COMTD1'	-0.634789	0.00984939	-0.897458	5.98e-05	0.262502	0.514005
119032	'BORCS7'	-0.295971	0.21462	-0.471687	0.0461635	0.17382	0.69039
1191	'CLU'	-0.876904	1.21e-12	-1.09383	2.56e-15	0.215074	0.368676
1192	'CLIC1'	0.416701	0.0061728	0.570173	3.68e-05	-0.154612	0.625331
1193	'CLIC2'	2.10211	2.39e-23	2.41523	2.24e-26	-0.314134	0.669897
119385	'AGAP11'	1.65726	0.00203345	0.340047	0.596659	1.31517	0.0828501
119391	'GSTO2'	1.50995	2.3e-10	1.75273	3.71e-12	-0.24494	0.774471
119395	'CALHM3'	6.51654	1.46e-06	5.7407	2.13e-06	0.763964	0.947399
1195	'CLK1'	-0.910111	3.96e-05	-1.30748	1.38e-07	0.394644	0.341131
1196	'CLK2'	-0.818189	1.85e-05	-0.74183	0.00036	-0.0783949	0.905256
119710	'C11orf74'	0.155737	0.666713	-0.539593	0.058426	0.693101	0.0369283
12	'SERPINA3'	-0.994999	4.44e-08	-0.403522	0.116826	-0.592412	0.0234283
120	'ADD3'	-0.206264	0.306404	-0.469925	0.0133431	0.261082	0.359096
1200	'TPP1'	0.957908	6.25e-11	1.17023	6.97e-13	-0.214555	0.38014
120114	'FAT3'	-1.24558	0.258642	-2.30041	0.00470091	1.05582	0.334189
120227	'CYP2R1'	1.28939	6.5e-11	1.51504	1.74e-12	-0.227341	0.727171
120376	'COLCA2'	-1.41836	0.0462395	-0.944099	0.288903	-0.47812	0.746989
120534	'ARL14EP'	-0.119162	0.669823	-0.477203	0.0234835	0.355447	0.28402
120892	'LRRK2'	-0.212214	0.596088	-0.868192	0.0110675	0.653419	0.15063
1209	'CLPTM1'	-0.339814	0.0240457	-0.0106958	0.971281	-0.33024	0.176312
121053	'C12orf45'	0.969199	0.00165762	1.15427	0.000453	-0.188273	0.885997
1212	'CLTB'	0.339375	0.0488287	0.519813	0.000268	-0.181225	0.603456
121227	'LRIG3'	-0.593802	0.0531659	-0.95821	0.00250112	0.362119	0.528292
121260	'SLC15A4'	-0.913461	1.61e-11	-0.707958	4.79e-05	-0.207652	0.514561
121268	'RHEBL1'	1.57465	0.000352	1.98112	3.12e-05	-0.409193	0.814757
121274	'ZNF641'	0.314427	0.0899055	0.379284	0.0354449	-0.0675696	0.92796
121457	'IKBIP'	-0.102356	0.709181	0.398755	0.0798509	-0.503766	0.0271816
121512	'FGD4'	-1.07533	0.00220477	-1.76005	9.84e-07	0.682905	0.137736
121665	'SPPL3'	0.338024	0.0181282	0.211169	0.222192	0.124868	0.724151
121793	'TEX29'	6.69839	2.53e-06	4.37112	0.000114	2.33604	0.799001
122046	'TEX26'	1.43627	0.110276	1.9824	0.0396341	-0.55222	0.891765
122060	'SLAIN1'	1.20789	0.0014719	1.30666	0.00149852	-0.101194	0.947399
122416	'ANKRD9'	-0.808955	5.05e-05	-0.629443	0.000551	-0.180174	0.679309
122481	'AK7'	1.89779	0.00485667	1.26215	0.0409592	0.630702	0.77644
122509	'IFI27L1'	-0.738883	0.00102888	-0.108136	0.774496	-0.631404	0.0301345
122704	'MRPL52'	1.63219	2.33e-15	1.62052	1.45e-17	0.0111283	0.989407
122786	'FRMD6'	-0.846677	1.78e-07	-1.13104	3.98e-09	0.281924	0.36715
122953	'JDP2'	-0.747254	5.28e-07	-0.631272	0.000286	-0.117114	0.809199
122961	'ISCA2'	0.335618	0.0646142	0.512345	0.00942364	-0.178459	0.646987
123	'PLIN2'	-1.96641	1.6e-36	-1.75803	8.06e-19	-0.210034	0.554981
123036	'TC2N'	1.65247	0.008148	0.929399	0.127023	0.721324	0.624692
123096	'SLC25A29'	-0.88922	1.02e-07	-0.858869	5.03e-07	-0.0314631	0.947399
123263	'MTFMT'	0.532154	0.0129043	0.281035	0.277763	0.248717	0.576379
123264	'SLC51B'	1.35482	0.0655284	1.72029	0.0271748	-0.367645	0.916624
123283	'TARSL2'	0.8811	0.000603	0.492208	0.0695901	0.386024	0.433694
123355	'LRRC28'	0.476146	0.0150143	0.270138	0.333687	0.203931	0.730702
123606	'NIPA1'	0.485383	0.0308972	0.162173	0.595936	0.320453	0.420378
123688	'HYKK'	0.899534	0.0314716	0.473443	0.297821	0.424099	0.66404
123722	'FSD2'	1.22908	0.023084	1.09335	0.0751693	0.135816	0.947399
1238	'ACKR2'	1.52499	0.00723433	0.828583	0.148957	0.693653	0.579789
123803	'NTAN1'	-0.302094	0.051347	-0.503811	0.00427633	0.19974	0.532253
123811	'FOPNL'	-0.467059	0.0273967	-0.627272	0.000632	0.15693	0.770041
123879	'DCUN1D3'	-0.449743	0.00442118	-0.441833	0.010239	-0.0102813	0.989407
123920	'CMTM3'	0.679707	0.00011	0.341058	0.0829211	0.33764	0.266442
124	'ADH1A'	-2.25375	0.084568	-4.40314	3.54e-06	2.15821	0.0136603
1240	'CMKLR1'	-0.894717	0.0223668	-0.352471	0.598187	-0.545975	0.50198
124044	'SPATA2L'	-1.30012	9.36e-12	-1.17313	6.61e-09	-0.127997	0.822838
124045	'SPATA33'	-0.886903	0.00182649	-0.919671	0.00234818	0.0322769	0.97147
124056	'NOXO1'	-0.640189	0.00801143	0.244055	0.459125	-0.885046	0.00286302
124093	'CCDC78'	0.461044	0.40599	1.06616	0.0448703	-0.606625	0.570963
1241	'LTB4R'	-1.65919	1.25e-06	-1.54028	5.17e-05	-0.120924	0.920962
124152	'IQCK'	0.617237	0.00436178	0.0504694	0.896955	0.564173	0.0930322
124220	'ZG16B'	3.03876	0.000722	5.62942	0.000127	-2.58316	0.563564
124222	'PAQR4'	-1.82574	6.91e-16	-1.63521	1.4e-11	-0.191093	0.698702
124401	'ANKS3'	-0.780602	3.12e-05	-0.606467	0.00301333	-0.175421	0.644294
124402	'UBALD1'	-0.816975	3.54e-06	-0.525201	0.00343316	-0.292396	0.371293
124512	'METTL23'	0.649005	0.000115	0.756134	3.58e-06	-0.108486	0.841603
124540	'MSI2'	-0.544811	0.000724	-0.569744	0.00127606	0.0227922	0.964005
124565	'SLC38A10'	-1.59829	6.14e-24	-1.34906	1.56e-16	-0.250284	0.316447
124583	'CANT1'	0.762096	2.78e-07	0.670326	1.88e-05	0.0904623	0.863419
124637	'CYB5D1'	0.479695	0.00735245	0.542034	0.00375135	-0.064907	0.944985
124641	'OVCA2'	0.316353	0.10938	0.684681	0.000123	-0.369246	0.192682
124783	'SPATA32'	5.43319	0.000772	5.5509	0.000808
124790	'HEXIM2'	0.820959	2.22e-05	0.943374	1.34e-06	-0.124106	0.861647
124808	'CCDC43'	0.815475	0.000196	0.580649	0.0124922	0.231984	0.635755
124930	'ANKRD13B'	-0.938802	2.51e-06	-1.31358	2.15e-12	0.37387	0.240735
124936	'CYB5D2'	-1.06995	4.23e-08	-0.792033	0.000145	-0.278853	0.254917
124944	'C17orf49'	1.50388	5.03e-20	1.33153	9.96e-18	0.17131	0.631682
124961	'ZFP3'	-1.24454	0.00358286	-1.5116	0.000291	0.266537	0.783366
124995	'MRPL10'	0.34603	0.0494429	0.074024	0.775662	0.27074	0.361985
124997	'WDR81'	-0.629751	8.01e-05	-0.618636	0.000766	-0.012596	0.988582
125	'ADH1B'	-1.74967	1.76e-05	-4.18677	9.46e-10	2.43475	0.00399964
125058	'TBC1D16'	-1.7329	1.09e-35	-1.71391	4.16e-32	-0.0204561	0.96378
125111	'GJD3'	-2.5414	1.88e-55	-1.80202	7.27e-21	-0.740257	0.000318
125170	'MIEF2'	-0.822507	0.000236	-0.858385	0.000155	0.0348966	0.956345
125476	'INO80C'	0.540691	0.0326366	0.920019	0.000435	-0.381148	0.456136
1258	'CNGB1'	2.48673	0.00355823	2.80238	0.00189815	-0.321053	0.947399
125875	'CLDND2'	-1.3216	0.0155542	-0.72334	0.299859	-0.600467	0.514005
125950	'RAVER1'	-0.467298	0.0033349	-0.2612	0.134968	-0.207149	0.49234
125965	'COX6B2'	2.62391	0.0393424	3.16696	0.0266474	-0.556383	0.947399
126006	'PCP2'	4.20905	0.0483674	3.3644	0.127017	0.841792	0.947399
126075	'CCDC159'	-1.4532	4.9e-12	-1.59863	1.88e-15	0.144474	0.790635
126119	'JOSD2'	-0.571173	0.00476911	-0.238806	0.241334	-0.332642	0.27369
126129	'CPT1C'	0.267491	0.128581	0.701974	7.34e-07	-0.435347	0.0522407
126133	'ALDH16A1'	-1.97987	2.61e-26	-1.83331	2.02e-23	-0.14718	0.72437
126208	'ZNF787'	-0.70971	0.000145	-0.632246	0.000339	-0.0780894	0.904814
126295	'ZNF57'	-0.794571	0.00318587	-0.573954	0.0652978	-0.223516	0.759258
126299	'ZNF428'	-0.564692	0.00289008	-0.61646	0.00143711	0.0507795	0.947399
126308	'MOB3A'	-0.681373	3.13e-06	-0.542094	0.000635	-0.140653	0.700668
126321	'MFSD12'	-0.860414	1.35e-06	-0.32303	0.171162	-0.537538	0.0848373
126326	'GIPC3'	4.86288	9.14e-10	4.30116	3.83e-10	0.558668	0.925344
126328	'NDUFA11'	-1.36185	7e-12	-1.09894	4.93e-07	-0.263429	0.438421
126353	'MISP'	2.93847	0.0004	3.06383	0.00034	-0.1336	0.981015
126364	'LRRC25'	1.75944	0.00768734	1.80038	0.00787295	-0.0443459	0.989407
126374	'WTIP'	-1.23953	6.7e-09	-1.45121	4.26e-11	0.211494	0.689857
126393	'HSPB6'	-1.68014	7.27e-24	-1.08263	8.79e-07	-0.597962	0.0501933
126432	'RINL'	2.14107	4.83e-15	1.48708	2.15e-08	0.651232	0.265178
126433	'FBXO27'	0.772244	0.00199217	0.021987	0.965609	0.748306	0.0657175
126526	'C19orf47'	-0.528744	0.00216773	-0.16759	0.509339	-0.362252	0.240957
126626	'GABPB2'	-0.723163	0.0231716	-0.967994	0.00179401	0.242919	0.702365
126669	'SHE'	2.52649	3.51e-06	2.21259	4e-05	0.310311	0.920962
1267	'CNP'	-0.379192	0.0358938	1.35686	6.89e-22	-1.73659	7.43e-25
126792	'B3GALT6'	-1.08316	6.81e-11	-0.909401	5.23e-08	-0.174735	0.610162
126820	'WDR63'	1.78254	8.26e-05	2.08575	1.45e-05	-0.304971	0.874143
126823	'KLHDC9'	0.684825	0.0490789	-0.0101783	0.985722	0.694093	0.139802
126917	'IFFO2'	0.496529	0.0200916	0.41514	0.0936364	0.0790349	0.93795
126969	'SLC44A3'	0.614612	0.0185024	0.995499	0.00026	-0.382922	0.485933
1270	'CNTF'	3.80957	0.00955645	2.09612	0.0676753	1.73378	0.746989
127002	'ATXN7L2'	-0.878868	0.00178249	-0.791317	0.00442172	-0.0890196	0.943447
127018	'LYPLAL1'	-0.243138	0.477064	-0.598999	0.0445783	0.353131	0.483041
1271	'CNTFR'	-1.27537	0.00490873	-1.15622	0.0152063	-0.119617	0.947399
1272	'CNTN1'	1.09479	0.0103804	0.970185	0.0319016	0.123017	0.947399
127253	'TYW3'	1.20256	3.24e-11	1.20682	5.97e-09	-0.00676973	0.989574
127262	'TPRG1L'	-0.132639	0.50667	-0.413225	0.0178841	0.278998	0.249777
127281	'PRXL2B'	-0.645759	0.000904	-0.48351	0.0122236	-0.162914	0.702181
127294	'MYOM3'	0.28241	0.266937	0.842661	0.000756	-0.562744	0.134443
127435	'PODN'	-0.91251	3.39e-10	-0.949321	1.56e-08	0.0351533	0.947399
127544	'RNF19B'	1.66663	3.71e-25	1.61154	1.46e-22	0.0533991	0.947399
127602	'DNAH14'	1.712	0.00576751	1.54201	0.0128891	0.166792	0.947399
127687	'C1orf122'	0.189923	0.417601	0.685963	0.00026	-0.496525	0.0518959
1277	'COL1A1'	0.389239	0.0048405	0.678316	0.00230851	-0.290549	0.453773
127703	'C1orf216'	-0.936057	6.93e-08	-0.893467	4.46e-07	-0.0436331	0.947399
127733	'UBXN10'	2.66156	2.52e-11	2.21557	6.49e-08	0.441798	0.807743
1278	'COL1A2'	-0.228844	0.134147	0.318967	0.135092	-0.550218	0.0191154
127833	'SYT2'	-3.4204	0.00199701	-2.39624	0.120024	-1.0414	0.470316
127845	'GOLT1A'	3.74629	0.0448016	2.97454	0.107063	0.763964	0.947399
127933	'UHMK1'	0.856112	5.02e-05	0.674768	0.00352115	0.179397	0.643829
128	'ADH5'	-0.323539	0.0437319	-0.682688	0.000344	0.356988	0.172404
128077	'LIX1L'	1.02989	3.43e-13	0.821654	1.49e-06	0.206315	0.557653
1281	'COL3A1'	-1.29373	9.45e-18	-0.51244	0.382866	-0.783968	0.315205
128239	'IQGAP3'	1.91712	0.0217757	2.03306	0.0248771	-0.118665	0.981191
128240	'NAXE'	0.528415	0.00274362	0.515706	0.00256928	0.0117661	0.989407
128272	'ARHGEF19'	-0.105045	0.734475	0.479832	0.0396912	-0.585847	0.0461752
128308	'MRPL55'	0.386575	0.0580257	0.674629	0.000304	-0.288677	0.394123
128344	'PIFO'	1.51692	3.78e-15	1.10859	1.35e-08	0.406451	0.307998
128387	'TATDN3'	0.520178	0.00898672	0.614272	0.00316587	-0.0965026	0.893044
1284	'COL4A2'	-0.492465	7.47e-05	-0.166074	0.538255	-0.328309	0.318097
128434	'VSTM2L'	-1.13178	5.86e-09	-0.49441	0.00763618	-0.637608	0.0199293
128486	'FITM2'	-0.489732	0.00764647	-0.571341	0.00275766	0.0798692	0.895456
1285	'COL4A3'	0.0596422	0.924969	-0.854914	0.0311336	0.912166	0.0866455
128553	'TSHZ2'	-1.70633	4.52e-16	-1.66707	6.45e-14	-0.0413971	0.947399
1286	'COL4A4'	0.109395	0.673558	-0.445974	0.0229811	0.552924	0.0243192
128853	'DUSP15'	0.781974	0.032149	0.376059	0.362973	0.403268	0.638803
1289	'COL5A1'	-0.707689	1.25e-07	-0.166507	0.643748	-0.542843	0.130647
128977	'C22orf39'	-0.422955	0.0790096	-0.666174	0.00260072	0.242213	0.530521
1290	'COL5A2'	-0.788385	3.96e-08	-0.422059	0.0357709	-0.369177	0.218892
129025	'ZNF280A'	2.70319	0.00595068	6.25332	4.17e-05	-3.54505	0.400558
129049	'SGSM1'	0.627967	0.0189441	-0.0115907	0.984139	0.63715	0.101282
129080	'EMID1'	-3.00242	1.44e-06	-2.17605	0.00555472	-0.831223	0.293082
1291	'COL6A1'	-0.871345	1.92e-10	-0.661313	0.000833	-0.211183	0.59903
1292	'COL6A2'	-0.880041	3.99e-09	-0.755707	1.07e-05	-0.125296	0.785907
129293	'TRABD2A'	2.46839	8.3e-06	3.10738	1.93e-06	-0.646302	0.833208
1293	'COL6A3'	-1.03675	1.92e-10	-0.325976	0.0921742	-0.714051	0.00167535
1294	'COL7A1'	1.14947	1.45e-09	2.07114	3.22e-19	-0.922979	0.00943491
1295	'COL8A1'	-0.369697	0.0271006	-0.129415	0.61523	-0.242569	0.44924
1296	'COL8A2'	-0.751813	0.000118	-0.826989	7.68e-05	0.0741209	0.932392
129607	'CMPK2'	-2.55527	3.72e-33	-2.70983	1.96e-23	0.15324	0.848076
129685	'TAF8'	-0.464455	0.019849	-0.404543	0.0802096	-0.0624178	0.947399
129787	'TMEM18'	-0.862902	8.57e-05	-1.18508	8.51e-08	0.321073	0.342697
1298	'COL9A2'	-0.165964	0.658052	-0.737115	0.00493732	0.569347	0.118
129804	'FBLN7'	-1.14043	1.06e-14	-1.14132	1.1e-12	-0.000725	0.998324
1299	'COL9A3'	3.57438	8.47e-05	4.26535	6.18e-05	-0.683797	0.920962
13	'AADAC'	-0.905184	0.000338	-0.583644	0.0858436	-0.322976	0.509623
130026	'ICA1L'	-1.00636	0.000387	-1.68882	4.19e-09	0.679492	0.0512353
130074	'FAM168B'	0.533184	0.00377704	0.448431	0.0148369	0.0815705	0.891022
1301	'COL11A1'	0.999166	0.00288504	2.73266	4.78e-10	-1.73511	0.00548988
130132	'RFTN2'	-1.26613	7.46e-06	-1.51708	1.56e-07	0.248796	0.657227
1302	'COL11A2'	3.40286	1.47e-10	3.01618	8.4e-09	0.368092	0.919193
130340	'AP1S3'	1.79544	2.38e-07	1.43738	3.29e-05	0.354813	0.763747
130367	'SGPP2'	-1.62361	0.0194462	-1.50341	0.0729553	-0.123816	0.947399
130497	'OSR1'	-1.09481	1.01e-11	-1.24292	3.5e-14	0.147051	0.68618
1305	'COL13A1'	0.980783	2.38e-07	1.3163	3.89e-10	-0.337756	0.407998
130507	'UBR3'	-0.70187	0.000889	-0.641634	0.00404534	-0.0629735	0.932118
130574	'LYPD6'	-1.41234	0.119582	-1.73725	0.0396919	0.321711	0.882825
1306	'COL15A1'	1.27042	5.28e-14	1.70973	0.0172924	-0.441652	0.817275
130612	'TMEM198'	-1.11252	3.13e-06	-0.562427	0.0677552	-0.551492	0.128495
130617	'ZFAND2B'	-0.979305	2.35e-07	-0.846439	5.33e-06	-0.133684	0.764151
1308	'COL17A1'	5.67421	2.71e-06	4.79617	2.87e-07	0.856041	0.921306
130814	'PQLC3'	-0.342872	0.0837966	-0.851485	3.42e-05	0.506201	0.059799
1312	'COMT'	-1.0031	8.18e-09	-0.520849	0.00690515	-0.483149	0.0197876
131408	'FAM131A'	-1.34104	2.79e-14	-0.896996	3.51e-07	-0.445059	0.0727806
131578	'LRRC15'	2.37891	7.05e-16	3.72804	2.65e-23	-1.34818	0.0687841
131583	'FAM43A'	-1.31029	6.14e-17	-1.27763	3.23e-17	-0.0338231	0.947399
1316	'KLF6'	-1.87218	4e-37	-2.24495	1.85e-47	0.370074	0.116636
1317	'SLC31A1'	-0.0767332	0.710981	0.886437	0.000462	-0.965489	0.00110478
1318	'SLC31A2'	1.7034	2.95e-20	1.54835	1.68e-13	0.152622	0.848582
131873	'COL6A6'	-1.90849	1.73e-25	-1.81796	1.73e-23	-0.0935372	0.893044
132	'ADK'	1.09288	5.65e-13	1.07677	5.87e-12	0.0140726	0.988783
132014	'IL17RE'	0.704693	0.020027	0.413035	0.224226	0.289597	0.693386
132158	'GLYCTK'	-1.23532	0.010551	-1.36735	0.00340449	0.132854	0.943675
132299	'OCIAD2'	1.72874	9.77e-25	1.58085	4.12e-19	0.146061	0.791628
132332	'TMEM155'	-2.32658	1.71e-16	-2.40681	8.04e-16	0.0784883	0.943447
132671	'SPATA18'	1.35182	6.01e-15	1.56588	3.08e-19	-0.216811	0.607933
132789	'GNPDA2'	-0.334764	0.211871	-0.59061	0.0135791	0.252836	0.56791
132864	'CPEB2'	-0.618603	0.00437463	-0.77317	0.000676	0.15232	0.727843
132884	'EVC2'	-0.383549	0.102481	-0.491206	0.0297578	0.104894	0.886419
132946	'ARL9'	1.97327	5e-07	2.02089	8.67e-07	-0.0479059	0.988034
133	'ADM'	-0.788196	5.23e-07	-0.952291	3.26e-10	0.162978	0.615166
133396	'IL31RA'	4.0874	8.12e-22	4.93974	1.57e-21	-0.854838	0.730812
133418	'EMB'	-0.892307	0.0398702	-0.977802	0.0417773	0.081672	0.947399
133522	'PPARGC1B'	-1.39642	0.130369	-2.09567	0.00821393	0.699974	0.574968
133584	'EGFLAM'	3.29562	7.39e-13	3.3435	6.83e-13	-0.0510708	0.989407
133619	'PRRC1'	0.164075	0.388773	0.477239	0.0066475	-0.315698	0.242893
133686	'NADK2'	-0.893819	3.92e-06	-1.13174	9.69e-09	0.235209	0.543952
1337	'COX6A1'	0.224473	0.272547	0.369749	0.0291514	-0.146013	0.706122
134	'ADORA1'	-2.05213	7.54e-29	-1.19855	5.09e-13	-0.853902	0.000258
134111	'UBE2QL1'	-0.666114	0.09833	-0.79156	0.0474114	0.123081	0.931518
134145	'FAM173B'	0.736085	0.00559249	0.255805	0.430173	0.477397	0.268418
134265	'AFAP1L1'	-2.37342	2.06e-46	-2.44135	4.51e-44	0.0653627	0.916624
134266	'GRPEL2'	0.16385	0.560882	0.685602	0.00396389	-0.524697	0.121752
134285	'TMEM171'	3.02023	5.77e-19	4.20921	5.9e-23	-1.19381	0.316833
134429	'STARD4'	0.676838	0.00438064	0.888333	0.00177237	-0.214055	0.754259
134430	'WDR36'	-0.282235	0.36106	-0.705006	0.00895488	0.420347	0.286726
134492	'NUDCD2'	0.434037	0.0365017	0.15007	0.57693	0.282479	0.452479
134548	'SOWAHA'	3.68357	0.0158208	2.20032	0.0829965	1.49591	0.797311
134553	'C5orf24'	0.185987	0.392747	0.393078	0.0474114	-0.2097	0.516771
1346	'COX7A1'	-0.587373	0.016083	-0.421123	0.0796297	-0.166159	0.741109
134637	'ADAT2'	1.08957	0.00564943	0.677166	0.0895144	0.410465	0.684735
1347	'COX7A2'	0.537685	0.00637028	0.786129	4.08e-05	-0.249083	0.468148
134728	'IRAK1BP1'	-0.102031	0.906797	-1.29346	0.00252147	1.18816	0.043047
134829	'CLVS2'	4.03553	0.0225693	4.15306	0.0222556	-0.119978	0.989407
135	'ADORA2A'	2.34867	4.26e-22	3.21278	9.42e-29	-0.866999	0.200614
1350	'COX7C'	0.590754	0.000576	0.24204	0.23701	0.347372	0.103633
135112	'NCOA7'	-1.39829	6.13e-17	-1.5904	1.67e-19	0.189612	0.563564
135114	'HINT3'	0.682592	0.000869	0.423863	0.061844	0.256678	0.544877
135154	'SDHAF4'	1.01354	0.00154661	0.968247	0.00249082	0.0433871	0.975468
135250	'RAET1E'	3.60248	1.13e-15	2.70193	3.62e-12	0.885977	0.54705
135458	'HUS1B'	4.36368	0.00116453	2.89938	0.0031184	1.45386	0.787307
1356	'CP'	-0.386704	0.204244	-0.578666	0.0314448	0.188588	0.754594
1358	'CPA2'	3.15103	0.0158566	3.83431	0.0115919	-0.653928	0.947399
135932	'TMEM139'	1.86829	0.035447	3.11729	0.00429946	-1.24848	0.712307
1362	'CPD'	0.788149	3.71e-05	1.19405	2.85e-10	-0.408893	0.109044
136332	'LRGUK'	2.92986	0.0309272	3.06895	0.028693	-0.162212	0.989407
1366	'CLDN7'	2.31687	0.00646512	3.5994	0.000994	-1.27882	0.74483
1368	'CPM'	-1.20746	9.58e-12	-1.00677	1.37e-08	-0.203486	0.615597
136853	'SSC4D'	-0.946364	0.0410231	-0.515762	0.369328	-0.431166	0.631682
136895	'C7orf31'	0.994756	0.000492	0.754648	0.0121171	0.237231	0.800973
137075	'CLDN23'	-0.940855	5.88e-06	-0.853841	0.000121	-0.0881733	0.896545
137392	'FAM92A'	-0.264393	0.316885	-0.897342	0.000194	0.63053	0.052128
1374	'CPT1A'	1.02521	4.19e-12	1.20427	2.93e-16	-0.18191	0.627528
1376	'CPT2'	0.206201	0.249601	0.851234	4.61e-06	-0.647028	0.00413298
137682	'NDUFAF6'	0.542823	0.0365498	0.20188	0.529437	0.33905	0.487154
137695	'TMEM68'	0.751261	0.00105447	0.645575	0.00714766	0.103117	0.908435
137835	'TMEM71'	2.36156	0.000323	1.53655	0.0157452	0.819506	0.664194
137902	'PXDNL'	-1.89306	9.14e-05	-3.09968	2.56e-16	1.20261	0.00260186
137964	'GPAT4'	0.568558	1.14e-05	0.743784	8.71e-08	-0.177163	0.529467
137994	'LETM2'	1.68253	2.82e-07	1.15695	0.000847	0.522218	0.548138
138050	'HGSNAT'	-1.05709	5.26e-11	-1.09023	3.26e-09	0.0309199	0.947399
138151	'NACC2'	-0.722142	7.63e-08	-0.67911	4.12e-05	-0.045466	0.947399
138162	'C9orf116'	1.11923	0.000554	0.595716	0.113947	0.520762	0.480326
1382	'CRABP2'	3.50899	1.38e-96	5.1305	2.07e-18	-1.62298	0.0714979
138255	'C9orf135'	4.74169	0.0123931	4.85866	0.0135479
138311	'FAM69B'	-0.418397	0.275472	-0.742717	0.0372001	0.32454	0.571217
1384	'CRAT'	-0.62129	0.00062	-0.575067	0.000559	-0.0468635	0.947399
138428	'PTRH1'	-1.5422	3.96e-09	-1.571	2.85e-09	0.0287724	0.971947
138429	'PIP5KL1'	2.55919	1.47e-40	3.50843	1.63e-06	-0.952658	0.51889
1386	'ATF2'	-0.336619	0.137075	-0.67427	0.00138141	0.335045	0.185684
138639	'PTPDC1'	1.62688	4.24e-08	1.24832	1.98e-05	0.375977	0.615597
138716	'RPP25L'	-0.207488	0.52578	-0.61416	0.0128247	0.406309	0.231595
1388	'ATF6B'	-0.987334	7.87e-11	-0.868669	1.51e-06	-0.120354	0.772459
1389	'CREBL2'	0.0450625	0.871332	-0.492892	0.0206749	0.535259	0.0551688
1390	'CREM'	0.72133	0.000111	0.469499	0.0191855	0.249818	0.518382
139065	'SLITRK4'	-0.747508	0.000519	-1.08198	4.16e-05	0.331692	0.437186
139221	'MUM1L1'	-2.54314	8.6e-21	-3.06247	8.03e-33	0.51657	0.0879617
139231	'FAM199X'	0.707753	0.000671	0.785105	0.000371	-0.0798313	0.920962
139285	'AMER1'	0.870971	0.0343575	0.0774323	0.88714	0.78893	0.186438
139322	'APOOL'	-0.477799	0.0407071	-0.455794	0.0656579	-0.0248606	0.971783
139341	'FUNDC1'	0.497373	0.0216235	0.532349	0.0223243	-0.0371145	0.958973
139411	'PTCHD1'	-1.06109	0.0262629	-0.6118	0.322621	-0.451706	0.644492
139596	'UPRT'	0.662986	0.00566761	0.491297	0.0624963	0.169549	0.826488
1397	'CRIP2'	-1.40587	1.03e-18	-1.31519	7.72e-19	-0.0912321	0.877321
139728	'PNCK'	-2.38776	1.11e-06	-3.07571	2.59e-10	0.687559	0.274867
139735	'ZFP92'	1.71933	3.3e-06	2.86242	2.34e-10	-1.14548	0.248987
139886	'SPIN4'	1.09832	0.0200196	0.822915	0.100718	0.273112	0.874101
1399	'CRKL'	0.389284	0.0300355	0.500668	0.00317504	-0.114325	0.808589
1404	'HAPLN1'	0.278814	0.146271	1.01182	0.00015	-0.734452	0.0364693
140458	'ASB5'	2.32965	7e-06	2.5027	1.16e-05	-0.172212	0.947399
140459	'ASB6'	0.229335	0.18775	0.500602	0.00296539	-0.272645	0.340869
140461	'ASB8'	-0.202365	0.326684	-0.543775	0.00416541	0.339264	0.234381
140462	'ASB9'	2.71965	0.000205	2.24071	0.00170882	0.483552	0.902875
140465	'MYL6B'	1.09563	2.06e-12	1.10487	4.45e-13	-0.0104819	0.989407
140467	'ZNF358'	-1.02599	7.11e-08	-1.7275	2.18e-18	0.701144	0.00494224
140469	'MYO3B'	2.42133	0.000176	1.63657	0.00661631	0.785558	0.702181
140564	'APOBEC3D'	0.650668	0.00315411	0.860991	0.000251	-0.212241	0.741833
140576	'S100A16'	0.278923	0.130816	0.473471	0.0121227	-0.195457	0.614188
140597	'TCEAL2'	1.95388	0.0287257	1.48969	0.0928537	0.462173	0.914684
140606	'SELENOM'	0.0959676	0.719966	0.506189	0.00187142	-0.410635	0.0920271
140609	'NEK7'	-0.667252	0.000247	-0.466003	0.0281608	-0.203446	0.50182
140628	'GATA5'	-0.365422	0.100873	-0.544085	0.00852486	0.177247	0.677508
140680	'C20orf96'	0.476132	0.0240178	0.362686	0.127457	0.111648	0.874539
140685	'ZBTB46'	-0.931749	0.0133538	-1.17531	0.00163543	0.243424	0.766339
1407	'CRY1'	1.11662	3.15e-07	0.75616	0.00102826	0.357611	0.313255
140700	'SAMD10'	-1.02338	0.00396251	-1.37968	6.3e-05	0.355479	0.576912
140701	'ABHD16B'	-2.00123	1.09e-13	-1.77384	6.11e-10	-0.228258	0.703997
140710	'SOGA1'	-0.577628	0.000401	-0.617562	0.000224	0.0369177	0.947399
140730	'RIMS4'	-2.88534	1.84e-56	-3.34879	4.17e-71	0.462724	0.0579027
140733	'MACROD2'	-1.64275	0.0569341	-2.30747	0.00186917	0.660038	0.57474
140735	'DYNLL2'	0.29113	0.0557425	0.527431	0.000563	-0.238228	0.362163
140738	'TMEM37'	1.6212	9.41e-08	0.898696	0.00383342	0.719955	0.198129
140739	'UBE2F'	-0.38388	0.0102213	-0.234387	0.196577	-0.151477	0.653613
140766	'ADAMTS14'	-2.78664	3.58e-17	-2.15655	1.59e-08	-0.631647	0.130301
1408	'CRY2'	-0.19456	0.374944	-0.549563	0.00747019	0.353734	0.239275
140803	'TRPM6'	1.6646	0.104251	3.9395	0.00865974	-2.27323	0.53955
140809	'SRXN1'	-1.02225	1.49e-11	-0.876089	6.17e-08	-0.14767	0.647781
140823	'ROMO1'	0.459012	0.0525131	0.625527	0.00348547	-0.166752	0.721401
140831	'ZSWIM3'	0.347999	0.288374	0.871581	0.00501739	-0.526049	0.358863
140836	'BANF2'	3.24637	0.11986	4.32531	0.0462962	-1.08176	0.947399
140838	'NANP'	-0.788256	0.00424941	-0.934398	0.000678	0.143887	0.841607
140862	'ISM1'	-1.24429	0.00545112	-1.04603	0.0496997	-0.200086	0.885041
140876	'RIPOR3'	-0.582246	0.12629	-0.983414	0.017413	0.400095	0.599626
140885	'SIRPA'	0.479099	0.000423	0.571333	8.43e-05	-0.0940098	0.807615
141	'ADPRH'	1.05512	8.85e-07	0.723832	0.00538453	0.329179	0.5448
1410	'CRYAB'	1.83862	3.42e-41	1.73991	2e-34	0.0973685	0.825232
1413	'CRYBA4'	3.59445	0.0733456	4.67345	0.02517	-1.08176	0.947399
1414	'CRYBB1'	6.28231	1.92e-05	4.53776	0.000858	1.76389	0.895155
142	'PARP1'	0.676206	2.11e-05	0.738644	3.99e-06	-0.0651837	0.92796
142678	'MIB2'	-0.542179	0.00294277	-0.0828001	0.785279	-0.459821	0.127041
142680	'SLC34A3'	2.40497	0.00472508	3.1308	0.000855	-0.742324	0.876742
142683	'ITLN2'	0.36892	0.611461	-1.17711	0.0153336	1.54267	0.00864704
1428	'CRYM'	-1.59702	0.00832885	-0.801465	0.472856	-0.804497	0.566834
1429	'CRYZ'	0.839227	7.76e-06	0.484023	0.0072297	0.351963	0.328888
142940	'TRUB1'	0.579795	0.0106114	0.718283	0.00245432	-0.141145	0.817425
143	'PARP4'	-0.288709	0.149895	-0.699819	0.000263	0.408578	0.0917941
143098	'MPP7'	1.181	0.00585478	0.650648	0.155271	0.527522	0.606357
1431	'CS'	0.85097	2.98e-11	0.786516	2.57e-08	0.0622294	0.90188
143187	'VTI1A'	0.418618	0.0410451	0.220133	0.362671	0.195968	0.617931
143279	'HECTD2'	0.903919	0.000242	0.601827	0.0221819	0.299413	0.585127
143379	'C10orf82'	3.48802	0.0221011	5.46983	0.00120672	-1.99915	0.87329
143458	'LDLRAD3'	-0.464532	0.00407847	-0.513711	0.00190855	0.0467032	0.947399
143570	'XRRA1'	0.602858	0.000454	0.720775	4.75e-05	-0.120467	0.818941
143684	'FAM76B'	-0.213128	0.677894	-0.763244	0.0438035	0.547861	0.349488
143686	'SESN3'	0.599957	8.92e-05	0.318437	0.0701132	0.279332	0.239199
143879	'KBTBD3'	-0.442036	0.374348	-1.18311	0.00183499	0.737769	0.169595
143884	'CWF19L2'	-0.605095	0.154079	-1.13955	0.00229007	0.531236	0.38429
143903	'LAYN'	1.02663	2.79e-09	1.19508	1.09e-07	-0.170783	0.805329
143941	'TTC36'	1.41902	0.0434548	0.618022	0.39611	0.8001	0.599469
144100	'PLEKHA7'	2.65805	7.23e-11	2.14709	7.07e-08	0.501212	0.762064
144108	'SPTY2D1'	0.433735	0.0328681	0.561658	0.0087968	-0.130547	0.778229
144165	'PRICKLE1'	-0.588139	0.00787744	-0.875708	8.67e-05	0.284874	0.437186
144193	'AMDHD1'	2.38796	0.00014	1.60718	0.00642854	0.778069	0.699019
144245	'ALG10B'	0.127255	0.877174	-1.00198	0.028712	1.12597	0.0666146
144347	'RFLNA'	2.24829	1.16e-30	2.1249	5.58e-28	0.120551	0.897145
144363	'ETFRF1'	-0.14156	0.628065	-0.529157	0.0204339	0.385302	0.264608
144406	'WDR66'	1.74939	3.68e-09	2.03485	1.16e-10	-0.287259	0.810513
144455	'E2F7'	-0.92164	0.00263764	-0.616418	0.0954175	-0.309728	0.627743
144501	'KRT80'	4.38808	4.37e-05	5.97742	2.75e-05	-1.56467	0.865021
144535	'CFAP54'	2.45347	0.0306667	1.73099	0.130255	0.717154	0.895155
144577	'C12orf66'	1.22049	5.88e-05	1.34341	1.97e-05	-0.124882	0.943447
144699	'FBXL14'	0.812848	0.000163	0.518994	0.0266183	0.291653	0.558249
144715	'RAD9B'	1.24213	0.00354897	1.08377	0.00968772	0.156231	0.947399
144717	'PHETA1'	-0.817071	7.78e-06	-1.04866	1.25e-08	0.230613	0.469383
144811	'LACC1'	-0.63624	0.00521386	-0.891937	0.000813	0.253444	0.587144
144983	'HNRNPA1L2'	0.838731	0.0100584	0.650356	0.0862324	0.186009	0.879578
145173	'B3GLCT'	1.1203	1.55e-08	1.40288	6.61e-11	-0.284968	0.591216
1453	'CSNK1D'	0.169059	0.323127	0.410173	0.0122939	-0.242657	0.357108
145389	'SLC38A6'	-0.641619	0.000316	-0.290279	0.176758	-0.352708	0.16149
1455	'CSNK1G2'	-1.00722	9.54e-10	-0.878453	1.03e-07	-0.12964	0.746989
145501	'ISM2'	-2.35964	8.21e-14	-0.788691	0.155825	-1.56959	2.87e-05
145567	'TTC7B'	-0.0619434	0.83729	-0.483617	0.0371913	0.41958	0.184358
145581	'LRFN5'	-0.220098	0.766602	-1.27931	0.00856254	1.05666	0.108439
145741	'C2CD4A'	-3.25751	1.01e-12	-2.70371	3.38e-06	-0.558097	0.433161
145864	'HAPLN3'	2.4894	1.2e-40	2.90742	6.26e-45	-0.41876	0.400167
145873	'MESP2'	0.68785	0.171216	1.85098	0.00161595	-1.16398	0.275492
145957	'NRG4'	0.584371	0.158311	1.05578	0.0155797	-0.474193	0.590728
1460	'CSNK2B'	0.013199	0.960343	0.331253	0.0474114	-0.318987	0.199372
146059	'CDAN1'	-0.575528	0.00680157	-0.569284	0.00488243	-0.00699988	0.989407
146167	'SLC38A8'	4.45455	0.00699129	4.57203	0.00683349	-0.119978	0.989407
1462	'VCAN'	-1.73046	3.86e-28	-1.79256	4.22e-25	0.0595375	0.933285
146223	'CMTM4'	0.784951	0.00162495	0.40012	0.133859	0.381795	0.465237
146227	'BEAN1'	-2.37944	9.96e-09	-3.44759	2.16e-17	1.06581	0.00779296
1463	'NCAN'	4.40434	0.0280921	4.52169	0.0300272
146330	'FBXL16'	2.4962	1.08e-06	2.66241	5.19e-07	-0.159643	0.947399
1464	'CSPG4'	-2.42823	8.57e-44	-1.38439	0.0127588	-1.04433	0.156948
146433	'IL34'	0.820746	0.00252973	0.779109	0.00418621	0.0402182	0.967119
146540	'ZNF785'	-0.550159	0.0224973	-0.568205	0.0469293	0.0165036	0.989407
146542	'ZNF688'	-0.725723	0.000713	-0.923205	1.11e-05	0.197006	0.650147
146547	'PRSS36'	-1.60286	4.01e-07	-1.4086	3.24e-05	-0.195214	0.799009
146556	'C16orf89'	-2.44803	2.3e-54	-1.72907	1.07e-13	-0.719651	0.00943491
146562	'C16orf71'	-1.0953	0.00973503	-1.04885	0.0204712	-0.0482556	0.970411
1466	'CSRP2'	-2.54987	1.48e-79	-2.01212	9.89e-18	-0.538975	0.108876
146760	'RTN4RL1'	-1.30196	4.12e-12	-0.268243	0.368445	-1.03547	1.67e-05
146779	'EFCAB3'	-2.69763	0.00117928	-1.86743	0.0813941	-0.838438	0.492397
1468	'SLC25A10'	-1.77406	1.04e-20	-1.63409	2.05e-09	-0.139971	0.87329
146802	'SLC47A2'	-2.80071	2.32e-20	-3.35379	2.17e-27	0.553143	0.126621
146849	'CCDC42'	4.7038	0.00302878	3.92458	0.00787295	0.782459	0.947399
146956	'EME1'	2.339	0.000406	1.93329	0.0023785	0.406708	0.901637
1470	'CST2'	-0.684848	0.312338	-1.16824	0.03484	0.484776	0.66404
147015	'DHRS13'	-1.92333	2.36e-15	-1.70443	1.18e-10	-0.219236	0.649847
147040	'KCTD11'	-1.52135	1.05e-16	-1.37922	8.86e-13	-0.14323	0.702107
1471	'CST3'	-1.25588	3.78e-14	-1.4169	5.67e-19	0.160224	0.637807
147166	'TRIM16L'	0.830187	1.53e-06	0.562404	0.00260792	0.266416	0.361527
147372	'CCBE1'	1.62041	1.2e-14	0.512542	0.0919555	1.10526	0.00170384
1474	'CST6'	0.909825	4.1e-05	0.782782	0.000108	0.126627	0.875035
147463	'ANKRD29'	0.704043	0.00226661	0.496239	0.0413701	0.205384	0.749388
147495	'APCDD1'	-1.59307	1.19e-22	-1.57061	3.97e-18	-0.023857	0.96378
1476	'CSTB'	-0.231111	0.226712	-0.456768	0.0104979	0.224617	0.463366
147650	'SPACA6'	0.833721	8.49e-05	1.15951	6.19e-07	-0.327706	0.498987
147660	'ZNF578'	-1.57669	3.69e-07	-1.13004	0.00270846	-0.448858	0.404701
147685	'C19orf18'	-1.549	0.15192	-2.17217	0.0186397	0.622916	0.695386
147694	'ZNF548'	-0.528847	0.048467	-0.65284	0.0100658	0.120924	0.885997
147699	'PPM1N'	2.23374	1.02e-05	0.80375	0.102005	1.42484	0.109228
147700	'KLC3'	4.72956	0.00302283	5.80853	0.00033	-1.08176	0.947399
147798	'TMC4'	2.76032	3.38e-12	3.25733	2.19e-14	-0.502406	0.795827
1478	'CSTF2'	0.554725	0.00384276	0.824526	0.00011	-0.271821	0.542602
147807	'ZNF524'	-1.5705	2.49e-14	-1.76352	7.47e-21	0.192545	0.63893
147808	'ZNF784'	-1.34772	9.35e-08	-1.57846	7.17e-10	0.230133	0.626027
147841	'SPC24'	1.11857	0.000725	1.12948	0.000782	-0.0131932	0.989407
1479	'CSTF3'	0.533973	0.0171741	0.496474	0.0506268	0.0349536	0.965832
147906	'DACT3'	-0.56328	0.00306058	-0.466438	0.00913224	-0.0979159	0.873085
147912	'SIX5'	-0.696852	6.1e-05	-0.655373	0.000117	-0.042555	0.947399
148113	'CILP2'	2.10642	1.34e-10	3.29216	7.16e-17	-1.18325	0.186273
148223	'C19orf25'	-1.24317	9.31e-10	-1.03366	4.93e-06	-0.21045	0.575474
148252	'DIRAS1'	-0.448034	0.00412577	-0.174924	0.32342	-0.274325	0.273776
148304	'C1orf74'	0.877209	0.000367	0.954484	0.000324	-0.0795489	0.947399
148327	'CREB3L4'	0.735647	0.00511906	0.462832	0.147834	0.27173	0.622597
148398	'SAMD11'	0.903634	0.035445	1.92161	5.72e-05	-1.01907	0.258611
148423	'C1orf52'	0.361045	0.076058	0.56068	0.00671247	-0.201935	0.672133
148479	'PHF13'	0.357129	0.0697562	0.553385	0.00591851	-0.198723	0.544877
148523	'CIART'	-0.611835	0.000755	-0.175677	0.591602	-0.437524	0.214738
1487	'CTBP1'	-0.422895	0.00475386	-0.489387	0.000727	0.065289	0.900686
148741	'ANKRD35'	-0.591204	0.000299	-0.611648	0.000192	0.0189729	0.975369
1488	'CTBP2'	-0.153407	0.457429	-0.402336	0.00750715	0.245792	0.429541
148808	'MFSD4A'	2.99268	1.97e-07	2.52088	3.5e-06	0.472182	0.87868
148811	'PM20D1'	4.8866	3.55e-10	6.32839	6.5e-08	-1.45832	0.809199
148867	'SLC30A7'	0.285831	0.122984	0.615025	0.00197714	-0.331575	0.298394
1489	'CTF1'	-1.45976	1.09e-08	-1.66616	1.01e-10	0.205947	0.730812
148932	'MOB3C'	-0.347205	0.0625702	0.148403	0.52274	-0.496986	0.0347691
148979	'GLIS1'	-0.931887	3.65e-06	-1.34828	6.46e-13	0.41526	0.146694
1490	'CTGF'	1.12945	2.2e-20	1.04725	6.25e-06	0.0800364	0.935513
149013	'NBPF12'	-0.22896	0.425067	-0.509125	0.0447154	0.27856	0.531922
149076	'ZNF362'	-1.25866	5.44e-13	-1.45558	3.46e-15	0.195653	0.567722
1491	'CTH'	-0.42369	0.0427156	0.221827	0.53345	-0.647787	0.0879617
149111	'CNIH3'	1.05642	3.56e-08	0.9024	5.71e-05	0.152294	0.843292
149297	'FAM78B'	-1.8771	0.066127	-2.26447	0.016774	0.381138	0.862276
149428	'BNIPL'	0.84519	0.116107	1.18795	0.0285768	-0.34466	0.85756
149465	'CFAP57'	2.96991	2.99e-07	2.72761	1.2e-06	0.237305	0.947399
149473	'CCDC24'	-0.661714	0.0151146	-0.745951	0.00825177	0.0833301	0.943447
1495	'CTNNA1'	-0.242718	0.144522	-0.398228	0.0034901	0.152411	0.665373
1497	'CTNS'	-0.442568	0.00700401	-0.543907	0.00100623	0.100001	0.809317
149840	'SHLD1'	-0.902541	0.0037436	-0.26733	0.582366	-0.637241	0.178258
1499	'CTNNB1'	0.374591	0.0165977	0.137446	0.441322	0.234112	0.425583
149951	'COMMD7'	-0.229286	0.244722	-0.407914	0.0267348	0.177359	0.600791
149954	'BPIFB4'	-2.23628	0.00959916	-2.26406	0.0118641	0.025503	0.989407
150	'ADRA2A'	-1.23229	1.85e-08	-0.911888	0.000336	-0.321172	0.439055
1500	'CTNND1'	0.783864	9.26e-08	0.526954	0.000396	0.253791	0.38594
1503	'CTPS1'	0.646702	0.000235	0.590136	0.00192267	0.0543059	0.947399
150368	'PHETA2'	-0.676798	0.000502	0.197122	0.424344	-0.874621	2.29e-06
150472	'CBWD2'	0.71083	0.00119658	0.744494	0.00193514	-0.0356474	0.962522
150483	'TEKT4'	-0.969955	3.06e-05	-0.838087	0.00296539	-0.132654	0.863911
1506	'CTRL'	2.3729	0.000278	2.1497	0.000682	0.220403	0.947399
150763	'GPAT2'	-2.12278	9.71e-17	-1.42638	1.86e-06	-0.69649	0.0364693
150771	'ITPRIPL1'	1.15417	0.000145	0.855703	0.0077239	0.295655	0.736412
1508	'CTSB'	0.364302	0.0191377	0.43396	0.00610935	-0.0712115	0.87329
1509	'CTSD'	-1.17832	2.47e-13	-0.914998	1.43e-07	-0.264223	0.340869
150946	'GAREM2'	-1.26756	8.67e-12	-0.87296	7.41e-05	-0.395832	0.168654
151	'ADRA2B'	-5.21876	1.6e-38	-4.41967	4.99e-16	-0.796647	0.522889
1510	'CTSE'	4.5192	0.0189849	4.63733	0.0201669
151011	'SEPT10'	-0.649784	0.000137	-0.842641	3.27e-07	0.189898	0.587728
151050	'KANSL1L'	-1.75246	1.42e-10	-2.56869	2.53e-20	0.814789	0.0116976
151176	'ERFE'	-1.71868	8.17e-07	-1.99334	4.77e-09	0.274149	0.670884
151194	'METTL21A'	0.965334	0.000121	0.737644	0.0109094	0.224878	0.790786
151195	'CCNYL1'	0.606291	0.000588	0.30102	0.269578	0.302434	0.462155
151230	'KLHL23'	-3.40824	0.219618	-3.36616	8.64e-06	-0.0423346	0.990274
151246	'SGO2'	-0.91185	0.0336643	-0.709777	0.151192	-0.20387	0.859977
1513	'CTSK'	0.657859	1.26e-05	0.544894	0.00887632	0.111117	0.838765
151306	'GPBAR1'	-1.92797	4.18e-19	-0.994183	0.000224	-0.933855	0.00122042
151313	'FAHD2B'	-0.64556	0.008148	-0.720957	0.00498496	0.0735265	0.943171
151354	'FAM84A'	-1.0102	0.000306	-0.484598	0.410185	-0.523828	0.792525
1514	'CTSL'	-0.554335	0.000117	-0.374146	0.0242909	-0.182046	0.47112
151473	'SLC16A14'	4.80784	2.01e-11	4.34023	5.99e-12	0.465987	0.943973
151613	'TTC14'	-0.575152	0.0197684	-0.61409	0.01532	0.0368847	0.953333
151636	'DTX3L'	-0.74706	0.00207534	-0.619316	0.0381911	-0.129106	0.873085
151742	'PPM1L'	-0.768526	5.49e-05	-1.05134	6e-07	0.280098	0.459567
151887	'CCDC80'	-1.08742	1.01e-15	-0.380529	0.0436704	-0.709586	0.000697
1519	'CTSO'	-0.802204	1.07e-05	-1.03854	1.6e-08	0.233419	0.534582
152	'ADRA2C'	-3.11628	5.41e-08	-2.44066	0.000667	-0.678119	0.39256
152002	'XXYLT1'	-0.707103	1.2e-05	-0.554592	0.00590545	-0.154515	0.709984
152006	'RNF38'	-0.592446	0.00499278	-0.881714	2.93e-05	0.286144	0.460015
152007	'GLIPR2'	-0.732666	2.95e-06	-0.96784	6.25e-10	0.233988	0.412571
152078	'PQLC2L'	-0.675976	0.00733303	-0.826533	0.00260295	0.1491	0.844758
152137	'CCDC50'	-0.0518379	0.838045	-0.413462	0.0271056	0.359007	0.158869
152189	'CMTM8'	1.08216	9.73e-05	1.01872	0.000161	0.060659	0.947399
1522	'CTSZ'	0.0387069	0.871332	0.331359	0.0317197	-0.294038	0.172292
1523	'CUX1'	-0.882914	5.81e-12	-1.44469	4.64e-23	0.559565	0.00218232
152485	'ZNF827'	0.790555	0.000533	0.354652	0.148736	0.432752	0.233369
1525	'CXADR'	1.10716	7.45e-06	1.66154	1.72e-06	-0.557387	0.389208
152503	'SH3D19'	-0.772211	3.57e-06	-1.73519	1.62e-10	0.960242	0.148955
152519	'NIPAL1'	2.5556	0.018484	2.94739	0.0107998	-0.405306	0.947399
152559	'PAQR3'	0.567417	0.0431616	0.32604	0.352935	0.239237	0.707892
152573	'SHISA3'	-0.795798	0.00253759	-1.04663	0.00073	0.247835	0.67473
1528	'CYB5A'	-1.24535	1.76e-12	-1.18644	1.12e-10	-0.0600499	0.917227
152877	'FAM53A'	-0.880822	0.00138329	-0.896244	0.00339591	0.0150337	0.989407
152926	'PPM1K'	-0.632936	0.000146	-0.875528	6.47e-06	0.240826	0.523976
153	'ADRB1'	-1.33147	0.0288343	-1.34923	0.0390774	0.0126612	0.990386
153090	'DAB2IP'	1.08678	6.07e-16	0.683401	0.000366	0.401945	0.157588
153218	'SPINK13'	0.417252	0.232141	2.38576	3.82e-07	-1.97121	0.00128325
153222	'CREBRF'	-0.752667	9.39e-05	-1.35612	1.66e-09	0.600732	0.0393684
1534	'CYB561'	0.626756	0.000571	0.71731	3.9e-05	-0.0913353	0.860399
1535	'CYBA'	-1.12892	2.93e-10	-0.498303	0.0105057	-0.631027	0.00557401
153527	'ZMAT2'	0.342941	0.0256096	0.39215	0.0145053	-0.0510265	0.943447
153562	'MARVELD2'	1.00558	0.00755705	1.07855	0.00584992	-0.0750218	0.95434
1537	'CYC1'	0.232939	0.271339	0.557382	0.00482742	-0.325115	0.302738
153768	'PRELID2'	-0.664238	0.0349888	-0.793579	0.0134667	0.127651	0.890401
153769	'SH3RF2'	-0.236588	0.197249	-0.484983	0.00534504	0.246734	0.400167
154	'ADRB2'	1.54731	0.00995955	1.19475	0.071588	0.352217	0.895155
1540	'CYLD'	1.01279	1.61e-08	0.753187	0.000215	0.257365	0.456214
154064	'RAET1L'	5.236	0.00252197	5.35311	0.00281917
154091	'SLC2A12'	0.780638	0.00481548	0.159761	0.628745	0.6176	0.161606
154141	'MBOAT1'	0.983154	0.00213247	0.789939	0.0215405	0.191256	0.880126
154214	'RNF217'	-1.05251	2.2e-07	-1.27335	7.89e-09	0.218575	0.602239
1543	'CYP1A1'	1.29484	0.00566761	1.22841	0.00934994	0.063701	0.97679
154790	'CLEC2L'	-4.41356	0.0345246	-2.61704	0.605717	-1.82565	0.600152
154796	'AMOT'	1.44645	1.83e-08	1.26157	7.73e-07	0.181895	0.845655
154807	'VKORC1L1'	-0.672522	2.03e-05	-0.684582	0.000138	0.00970173	0.989407
154881	'KCTD7'	-0.949019	8.13e-05	-1.29298	3.28e-08	0.341659	0.347383
155051	'CRYGN'	4.92107	0.00700758	1.02653	0.494637	3.88259	0.26588
155054	'ZNF425'	-2.23684	3.5e-19	-2.21502	3.22e-18	-0.024581	0.976106
155061	'ZNF746'	-0.686145	7.86e-06	-0.691068	2.98e-05	0.00323556	0.990998
155066	'ATP6V0E2'	0.533618	0.00791141	-0.192807	0.398469	0.725323	0.000889
1551	'CYP3A7'	4.02458	5.11e-05	3.5454	7.25e-05	0.49313	0.947399
155382	'VPS37D'	-0.644565	0.021976	-0.865948	0.000901	0.220273	0.707176
1555	'CYP2B6'	-2.17248	0.0284955	-2.54345	0.00618486	0.371513	0.855766
156	'GRK2'	-0.423647	0.0152651	-0.519874	0.00133879	0.0952164	0.87088
157	'GRK3'	2.0018	1.24e-08	1.91188	3.28e-07	0.0866543	0.951685
157285	'PRAG1'	-1.13902	1.27e-13	-0.788572	0.000183	-0.35231	0.275225
1573	'CYP2J2'	2.74449	0.022669	3.85585	0.0103307	-1.10749	0.880512
157313	'CDCA2'	1.9068	0.00547894	1.78184	0.0122129	0.121599	0.970495
157506	'RDH10'	0.465544	0.0335284	0.259744	0.316232	0.202977	0.72437
157567	'ANKRD46'	0.392058	0.159621	0.721284	0.00651677	-0.331304	0.536951
157574	'FBXO16'	1.38741	0.00052	3.28592	4.84e-10	-1.90333	0.0386402
157695	'TDRP'	1.04434	0.0417889	0.281137	0.670888	0.759917	0.412193
157697	'ERICH1'	0.769461	0.00224797	0.6057	0.0227744	0.161131	0.839619
157769	'FAM91A1'	0.931679	4.8e-06	0.796168	0.000507	0.133201	0.819212
157777	'MCMDC2'	0.0778853	0.822114	-0.504454	0.0198765	0.581181	0.0386394
157922	'CAMSAP1'	0.702968	9.94e-05	0.537028	0.00198657	0.162782	0.730709
158293	'FAM120AOS'	0.29907	0.0600773	0.439158	0.00945974	-0.142065	0.721835
158326	'FREM1'	-1.3246	0.0497515	-1.83668	0.00130832	0.508433	0.631682
158358	'KIAA2026'	-0.728891	0.0017692	-1.1759	1.92e-07	0.444057	0.204298
158376	'SPAAR'	1.70041	0.0215748	1.93129	0.0128819	-0.23754	0.947399
158405	'KIAA1958'	-1.47856	1.8e-06	-1.46313	5.94e-06	-0.01809	0.989407
158427	'TSTD2'	-0.834187	3.29e-05	-1.13693	4.67e-09	0.300163	0.367878
158471	'PRUNE2'	-1.06318	6.52e-11	-1.00202	1.99e-09	-0.0637298	0.913431
158586	'ZXDB'	-0.935647	1.32e-05	-1.20139	7.44e-08	0.262585	0.585437
1586	'CYP17A1'	2.22	0.0151912	2.74001	0.00669946	-0.513599	0.931663
158787	'RIBC1'	2.05102	0.016687	0.518683	0.504964	1.53142	0.329794
1588	'CYP19A1'	2.6074	2.13e-38	2.92122	3.08e-43	-0.31358	0.6602
158866	'ZDHHC15'	0.877637	0.0101177	0.882651	0.0136227	-0.00719549	0.992289
159013	'CXorf38'	1.08416	2.88e-08	1.3745	7.61e-13	-0.293072	0.495543
159090	'FAM122B'	0.97426	3.58e-05	0.316297	0.264145	0.655647	0.0804904
1593	'CYP27A1'	0.627352	3.14e-05	0.715233	3.51e-06	-0.089199	0.85889
159371	'SLC35G1'	-1.71156	6.98e-12	-1.59839	1.14e-08	-0.116477	0.886787
1594	'CYP27B1'	3.20397	4.13e-16	4.23278	1.97e-18	-1.03593	0.500204
1595	'CYP51A1'	-0.805179	1.51e-06	-0.244216	0.336714	-0.563456	0.0155292
16	'AARS'	0.459512	0.000818	1.04443	1.9e-08	-0.586791	0.0114975
1600	'DAB1'	-1.19374	0.0397997	-0.776959	0.288903	-0.418676	0.753514
1601	'DAB2'	-0.876278	3.9e-10	-0.754688	7.88e-07	-0.124413	0.766842
160335	'TMTC2'	-1.49561	1.93e-10	-1.62031	4.84e-09	0.121371	0.887332
160428	'ALDH1L2'	-1.11533	8.15e-13	-0.513321	0.0417296	-0.604754	0.0449728
1605	'DAG1'	0.664973	8.92e-07	0.684818	8.92e-06	-0.0223318	0.962997
1606	'DGKA'	0.823895	1.11e-08	1.30357	4.06e-13	-0.480953	0.0777391
160622	'GRASP'	-1.20519	2.54e-11	-0.583018	0.10522	-0.623318	0.511685
160760	'PPTC7'	0.88128	0.00102626	0.295789	0.381247	0.583737	0.0978027
1608	'DGKG'	2.59988	3.5e-14	3.0265	1e-10	-0.419321	0.849736
160857	'CCDC122'	-0.496214	0.200562	-0.831397	0.0203688	0.333732	0.601025
1609	'DGKQ'	-1.45072	1.73e-14	-1.24165	9.13e-11	-0.20978	0.579945
161	'AP2A2'	-0.593035	0.000118	-0.422405	0.0164329	-0.17209	0.563564
1611	'DAP'	-0.783966	7.44e-07	-0.771177	4.29e-06	-0.0141762	0.979808
161145	'TMEM229B'	-0.924884	1.37e-06	-1.19618	2.52e-09	0.270667	0.485705
161176	'SYNE3'	-0.132143	0.547228	-0.917072	0.000337	0.782934	0.0139416
1612	'DAPK1'	-0.312693	0.118279	-1.39857	4.45e-07	1.08344	0.00116409
161253	'REM2'	2.74923	0.00034	2.2268	0.0017228	0.522076	0.895612
161291	'TMEM30B'	1.36929	2.42e-05	1.24226	0.000126	0.125481	0.947399
161394	'SAMD15'	1.40381	0.111246	2.22008	0.0229367	-0.817031	0.799009
161424	'NOP9'	0.0335306	0.890462	0.494627	0.00528047	-0.462998	0.0384804
1615	'DARS'	-0.62493	0.00108894	-0.883363	4.11e-07	0.255513	0.463016
161502	'CFAP161'	4.6184	0.0138509	4.73614	0.0146609
1616	'DAXX'	0.315143	0.0352662	0.534511	0.000501	-0.221339	0.408333
161725	'OTUD7A'	-1.03981	0.120773	-1.4452	0.025367	0.403021	0.770441
161742	'SPRED1'	0.469592	0.03269	0.081655	0.816272	0.384892	0.226482
161753	'ODF3L1'	1.01425	0.000912	1.78385	1.63e-07	-0.770119	0.249748
161882	'ZFPM1'	-1.04689	3.15e-07	-1.09403	1.31e-06	0.0458879	0.947399
162	'AP1B1'	0.22805	0.210583	0.620369	0.000472	-0.393363	0.115263
1620	'BRINP1'	0.358772	0.0191918	0.41061	0.0108322	-0.054238	0.931518
162073	'ITPRIPL2'	-0.984655	1.97e-09	-1.06939	3.23e-09	0.0820963	0.885041
162282	'ANKFN1'	1.56194	0.0180619	0.439702	0.531586	1.1204	0.349636
162417	'NAGS'	2.54912	2.64e-19	2.66594	1.73e-18	-0.119236	0.947399
162427	'RETREG3'	-0.543426	0.000904	-0.413343	0.0187888	-0.131294	0.747976
162461	'TMEM92'	3.19436	0.0032039	2.30711	0.0173496	0.88851	0.863419
162466	'PHOSPHO1'	2.14125	0.0085262	3.2472	0.00159257	-1.09864	0.776862
162514	'TRPV3'	-0.99019	0.0308137	-0.667505	0.226621	-0.323922	0.762064
1628	'DBP'	2.03899	2.05e-24	1.17559	3.63e-09	0.86105	0.0061538
1629	'DBT'	-0.488405	0.0122201	-0.364477	0.0862142	-0.126603	0.810624
162962	'ZNF836'	0.629468	0.0373999	0.482068	0.130255	0.144297	0.887156
162963	'ZNF610'	-0.980217	0.0120893	-0.612643	0.172266	-0.371255	0.640189
162966	'ZNF600'	1.31078	0.00189828	0.833477	0.0536978	0.474908	0.607542
162968	'ZNF497'	-0.778838	0.000267	-0.635478	0.00559032	-0.144426	0.796353
162979	'ZNF296'	4.12073	2.28e-25	3.31747	1.53e-20	0.799975	0.495266
162989	'DEDD2'	0.382903	0.0448851	0.231151	0.246092	0.150561	0.737603
162993	'ZNF846'	-0.305056	0.389916	-0.773046	0.00915386	0.465299	0.331793
1630	'DCC'	-2.33865	0.000792	-2.90401	4.24e-06	0.561982	0.523215
163033	'ZNF579'	-0.892709	8.47e-07	-0.791709	1.61e-06	-0.101721	0.863918
163049	'ZNF791'	-0.578302	0.00373279	-0.570927	0.00569293	-0.0100599	0.989407
163059	'ZNF433'	1.50017	2.07e-07	1.3655	4.47e-06	0.13201	0.934677
163071	'ZNF114'	2.01208	2.65e-06	2.33688	9.29e-07	-0.325498	0.874128
163126	'EID2'	0.680837	0.00647353	0.511777	0.044303	0.165944	0.806845
163154	'PRR22'	-1.36296	0.0022515	-1.07782	0.0283941	-0.284534	0.776268
163175	'LGI4'	-0.570401	0.0353199	0.42684	0.296451	-0.999338	0.00864704
163183	'SYNE4'	4.42952	1.31e-06	7.41386	6.01e-08	-3.02734	0.624319
1634	'DCN'	-0.989386	3.26e-08	-1.29519	1.65e-09	0.303448	0.298694
1635	'DCTD'	-0.53261	0.00236846	-0.64854	0.000458	0.114398	0.757363
1636	'ACE'	1.12042	7.32e-08	0.542648	0.0479887	0.575469	0.0195767
163702	'IFNLR1'	1.41116	0.000689	1.29495	0.00192806	0.113479	0.947399
163732	'CITED4'	1.14947	3.73e-09	0.590007	0.00127476	0.558711	0.033812
163859	'SDE2'	0.977719	7.78e-06	0.944515	4.15e-05	0.0308104	0.970715
163933	'FAM43B'	0.296135	0.316515	1.19889	2.45e-05	-0.905102	0.00922856
164	'AP1G1'	0.647397	5.65e-05	0.676059	7.36e-06	-0.031669	0.947399
164091	'PAQR7'	0.832277	1.34e-06	1.45434	5.63e-18	-0.623045	0.0157337
164284	'APCDD1L'	-1.02915	1.72e-12	-0.418054	0.0134893	-0.61243	0.00139338
1645	'AKR1C1'	-2.28423	3.45e-32	-2.17203	2.97e-26	-0.113053	0.782168
164592	'CCDC116'	1.98573	0.0270109	2.84791	0.00518491	-0.871449	0.839685
1646	'AKR1C2'	-2.5085	3.7e-40	-2.46309	3.03e-33	-0.046458	0.947399
164633	'CABP7'	0.969089	0.289441	2.07402	0.0414729	-1.10589	0.627528
164668	'APOBEC3H'	0.835778	0.0646308	1.57572	0.00112655	-0.741818	0.469383
1647	'GADD45A'	-0.0926901	0.61383	-0.56128	0.000536	0.466182	0.0288356
164781	'DAW1'	3.38163	2.7e-11	2.72135	9.96e-09	0.652761	0.747968
165	'AEBP1'	2.50223	2.13e-88	2.72443	1.24e-72	-0.223943	0.443878
1650	'DDOST'	0.131265	0.486943	1.78078	1.02e-19	-1.65076	4.3e-16
165055	'CCDC138'	-1.37782	5.07e-05	-1.9762	2.4e-10	0.59474	0.173416
1652	'DDT'	-1.39421	4.7e-14	-0.762162	0.00191534	-0.632541	0.0315619
165324	'UBXN2A'	0.515057	0.0171499	0.363705	0.124064	0.148762	0.789213
1654	'DDX3X'	0.792991	8.73e-05	0.320325	0.236226	0.469559	0.153523
165679	'SPTSSB'	5.1343	0.00256914	5.25231	0.00274016
165829	'GPR156'	0.846227	0.0868798	1.5572	0.00317504	-0.711385	0.558873
1659	'DHX8'	0.192144	0.243407	0.409004	0.0105891	-0.218972	0.431032
166	'AES'	-0.324141	0.0539337	-0.450218	0.00231687	0.125061	0.748464
166012	'CHST13'	4.57958	0.00430499	4.69762	0.00411365	-0.119978	0.989407
1662	'DDX10'	0.579306	0.0379207	0.233815	0.530368	0.342913	0.522889
166336	'PRICKLE2'	0.468045	0.016785	0.131108	0.603576	0.334326	0.281678
166379	'BBS12'	0.882638	0.00225876	0.764338	0.0143946	0.115943	0.939523
1666	'DECR1'	-0.402148	0.0362944	-0.490151	0.0160184	0.086431	0.877321
166614	'DCLK2'	-0.392398	0.0624818	-0.476014	0.0329647	0.0814108	0.907979
166647	'ADGRA3'	-0.060192	0.868421	-0.608053	0.00250722	0.544358	0.0632354
166785	'MMAA'	-0.52632	0.0957843	-0.744889	0.016618	0.216221	0.772761
166815	'TIGD2'	0.843724	0.0306038	0.957385	0.0167404	-0.116451	0.947399
166968	'MIER3'	-0.444868	0.185993	-0.591533	0.0479874	0.143412	0.877649
1672	'DEFB1'	0.80405	0.108444	1.06075	0.0481283	-0.257177	0.893044
1674	'DES'	0.174144	0.728604	1.42981	0.00018	-1.25868	0.00821722
167410	'LIX1'	3.93011	0.0288098	2.16948	0.150337	1.74576	0.816872
167465	'ZNF366'	3.13783	0.0168478	1.64641	0.156545	1.50414	0.73549
1675	'CFD'	-1.13098	2.07e-06	-1.90697	1.28e-16	0.775859	0.00501286
167555	'FAM151B'	1.23565	0.0188553	0.98379	0.0558405	0.24934	0.915224
1676	'DFFA'	0.613727	8.13e-05	0.560788	0.000586	0.0511307	0.947399
167681	'PRSS35'	2.73736	2.59e-08	4.11402	3.94e-12	-1.38577	0.439585
1678	'TIMM8A'	1.61188	8.93e-10	1.751	9.75e-11	-0.141232	0.921543
168455	'CCDC71L'	-1.32112	5.71e-25	-0.818547	8.4e-09	-0.504404	0.00286302
168620	'BHLHA15'	2.26113	0.0374347	5.84176	0.000225	-3.60141	0.426691
168667	'BMPER'	-1.88002	7.16e-19	-1.73005	3.08e-19	-0.153977	0.803566
168850	'ZNF800'	-0.732309	0.00324089	-0.847464	0.000701	0.112046	0.879578
169044	'COL22A1'	2.2595	0.0080746	1.85353	0.0291231	0.400244	0.941384
169200	'TMEM64'	0.945484	3.41e-06	0.977883	8.38e-06	-0.0354103	0.968286
169611	'OLFML2A'	2.423	4.04e-27	1.81936	9.85e-16	0.600897	0.210499
169714	'QSOX2'	0.346678	0.102519	0.78122	0.000142	-0.436337	0.186704
169834	'ZNF883'	-0.332022	0.605272	-1.31937	0.00272629	0.985404	0.103965
169981	'SPIN3'	-1.30549	1.11e-06	-1.10571	0.000361	-0.202134	0.775482
170261	'ZCCHC12'	6.1917	2.53e-05	6.30966	2.46e-05
170302	'ARX'	-4.45387	0.0379962	-2.61704	0.605717	-1.85747	0.610162
170371	'TMEM273'	2.88742	0.0342624	4.50108	0.00787295	-1.63605	0.853114
170384	'FUT11'	-0.483797	0.00466237	-0.0580199	0.858294	-0.428141	0.108439
170394	'PWWP2B'	-0.859628	2.01e-05	-0.669534	0.000573	-0.1907	0.675969
170487	'ACTL10'	-1.70053	1.29e-08	-1.13971	0.000908	-0.561053	0.232622
170506	'DHX36'	0.457867	0.0290556	0.0246556	0.937415	0.430395	0.141652
170572	'HTR3C'	6.89595	9.29e-07	7.01346	8.79e-07
170689	'ADAMTS15'	-0.373322	0.0433101	-0.141739	0.628297	-0.232966	0.542618
170691	'ADAMTS17'	-2.81345	1.85e-24	-2.42381	3.45e-09	-0.387772	0.567315
170954	'PPP1R18'	0.157685	0.426961	0.431124	0.004382	-0.274471	0.285375
170961	'ANKRD24'	0.999859	2.35e-07	1.31619	5.15e-10	-0.318076	0.502537
171017	'ZNF384'	-0.315036	0.0315552	-0.132156	0.49029	-0.184939	0.497153
171019	'ADAMTS19'	-2.52825	2.1e-13	-2.16862	1.22e-07	-0.364236	0.634618
171023	'ASXL1'	0.310462	0.0405042	0.185328	0.368335	0.1227	0.79164
171024	'SYNPO2'	-1.63415	4.85e-18	-2.17339	2.97e-21	0.536037	0.0785825
171177	'RHOV'	3.4514	0.00026	4.884	0.000213	-1.42525	0.807005
171546	'SPTSSA'	-0.786174	9.8e-07	-0.408169	0.0640105	-0.380572	0.239199
171568	'POLR3H'	-0.466347	0.0160454	-0.426415	0.0364573	-0.0409332	0.947399
1717	'DHCR7'	-1.10953	8.95e-12	-0.398353	0.122131	-0.711573	0.0178605
1718	'DHCR24'	-1.17099	1.03e-13	-0.961349	1.68e-08	-0.21056	0.483041
1723	'DHODH'	0.896897	0.00990209	0.582198	0.110682	0.312652	0.741366
1727	'CYB5R3'	-0.783749	8.01e-07	-0.714061	2.34e-06	-0.0706182	0.893044
1728	'NQO1'	-2.52843	7.38e-41	-2.56533	1.16e-36	0.035584	0.947399
1729	'DIAPH1'	0.515822	0.00107396	0.243484	0.270737	0.269362	0.463521
1730	'DIAPH2'	-0.770402	0.000136	-0.900735	2.54e-05	0.127563	0.825532
1731	'SEPT1'	-0.507373	0.0526181	-0.88783	3.25e-05	0.379713	0.337509
1734	'DIO2'	-0.162507	0.73616	1.66792	0.000349	-1.83449	0.000448
1735	'DIO3'	-3.26014	1.11e-23	-3.01708	2.57e-18	-0.242691	0.64496
1736	'DKC1'	0.296563	0.148683	0.438512	0.0265043	-0.144662	0.779014
1737	'DLAT'	0.258816	0.20853	0.542167	0.00222405	-0.286098	0.409314
1738	'DLD'	0.365609	0.0480886	0.161737	0.464782	0.201055	0.603765
174	'AFP'	-2.80874	0.0104372	-3.10308	0.00347791	0.293897	0.901562
1741	'DLG3'	1.24032	2.12e-08	0.493013	0.0570486	0.74506	0.0398089
1743	'DLST'	-0.313484	0.0476919	-0.261595	0.156671	-0.0535124	0.9319
1746	'DLX2'	2.26333	0.00193255	2.61891	0.000807	-0.358295	0.943675
1747	'DLX3'	-0.991379	0.00342514	-0.249245	0.698988	-0.743098	0.221441
175	'AGA'	0.319837	0.0744302	0.804395	0.000215	-0.486418	0.105016
1755	'DMBT1'	4.70091	0.000326	5.7159	0.000116	-1.0323	0.943447
1757	'SARDH'	-1.01062	0.0197857	-0.747226	0.13321	-0.263267	0.804807
1759	'DNM1'	-0.843843	0.0480886	-0.645042	0.167029	-0.197834	0.87329
176	'ACAN'	5.79151	1.01e-06	5.91304	8.02e-07	-0.159398	0.989407
1762	'DMWD'	-0.509079	0.00594664	-0.295912	0.123993	-0.213664	0.570884
1773	'DNASE1'	-0.281956	0.431339	-0.781641	0.00498124	0.497576	0.232622
1774	'DNASE1L1'	0.528963	0.00187819	1.20922	2.04e-17	-0.681052	0.000658
1775	'DNASE1L2'	1.96784	3.66e-13	3.25341	2.48e-26	-1.28802	0.00864704
1776	'DNASE1L3'	2.59349	1.11e-05	3.62557	1.69e-07	-1.03524	0.695386
1777	'DNASE2'	-0.0708947	0.784044	0.541259	0.0062211	-0.613334	0.00460674
1778	'DYNC1H1'	0.597946	7.36e-05	0.660869	1.69e-06	-0.0659474	0.908885
178	'AGL'	-0.278796	0.246622	-0.493826	0.0300272	0.212795	0.581973
1780	'DYNC1I1'	0.54245	0.0103018	0.656533	0.00300268	-0.116441	0.881377
1781	'DYNC1I2'	-0.253893	0.186951	-0.51699	0.00171989	0.260115	0.351831
1783	'DYNC1LI2'	0.468464	0.0301841	0.152244	0.613525	0.313849	0.213543
1785	'DNM2'	-0.505774	0.00338307	-0.239477	0.240416	-0.267173	0.325773
1793	'DOCK1'	-0.267565	0.234984	-0.720957	0.000361	0.450493	0.122295
1797	'DXO'	-0.234363	0.298917	0.282211	0.209501	-0.517638	0.0370587
1798	'DPAGT1'	0.481917	0.00471306	0.64274	6.75e-05	-0.161993	0.699496
18	'ABAT'	-0.889564	0.000976	-2.10223	1.49e-18	1.20972	3.02e-06
1801	'DPH1'	0.918267	1.23e-08	0.866554	4.72e-08	0.0504824	0.947399
1802	'DPH2'	0.554186	0.00582773	0.757781	8.02e-05	-0.205138	0.67671
1803	'DPP4'	-1.01133	1e-11	-0.561085	0.000714	-0.452702	0.0252431
1805	'DPT'	-1.95052	1.79e-28	-2.21986	5.28e-30	0.267743	0.249748
1806	'DPYD'	-1.58615	2.59e-18	-1.9354	1.63e-22	0.346703	0.300441
1808	'DPYSL2'	-0.651897	4.48e-06	-0.875726	7.12e-09	0.220885	0.48786
1810	'DR1'	0.211094	0.283206	0.435437	0.0190192	-0.227058	0.458899
1812	'DRD1'	-1.10905	0.0113946	-1.47757	0.000667	0.367055	0.643883
1813	'DRD2'	-5.44026	0.00156753	-5.4996	0.0012734	0.0657549	0.989351
182	'JAG1'	0.955556	1.55e-11	0.775506	6.86e-07	0.17768	0.624927
1820	'ARID3A'	1.4889	1.61e-10	1.23203	5.12e-07	0.254586	0.72618
1821	'DRP2'	3.80665	8.37e-10	4.91127	1.43e-09	-1.07267	0.790786
1822	'ATN1'	-0.684817	2.28e-07	-0.682189	1.03e-06	-0.00428729	0.989407
1827	'RCAN1'	1.14492	4.76e-12	1.96948	1.36e-30	-0.827331	0.0003
1829	'DSG2'	2.37755	0.000111	4.17142	1.72e-06	-1.79768	0.420543
183	'AGT'	2.95706	4.38e-82	3.88308	7.14e-66	-0.927513	0.00637879
1831	'TSC22D3'	-0.712539	0.000357	-0.0952624	0.779275	-0.618109	0.00296276
1832	'DSP'	2.47037	1.17e-12	1.6599	2.7e-06	0.808265	0.186273
1836	'SLC26A2'	1.08292	3.58e-06	1.3452	3.56e-07	-0.26481	0.631494
1837	'DTNA'	-0.998773	1.77e-07	-1.29147	2.96e-11	0.289601	0.439111
1839	'HBEGF'	2.73112	3.77e-20	2.85536	1.13e-21	-0.127045	0.947399
1840	'DTX1'	-2.97748	0.000225	-3.07171	0.000991	0.0889962	0.965855
1841	'DTYMK'	-1.28144	2.5e-09	-1.4296	2.41e-13	0.147613	0.785747
1842	'ECM2'	-1.80423	1.16e-19	-2.54937	2.52e-33	0.742676	0.000872
1843	'DUSP1'	-0.75547	1.15e-06	-0.162562	0.440571	-0.593807	0.0038407
1844	'DUSP2'	-1.05786	0.0402652	-1.2662	0.0125959	0.208192	0.874143
1846	'DUSP4'	0.934863	0.000276	1.01178	0.000333	-0.0798909	0.947399
1847	'DUSP5'	0.70676	8.74e-05	0.821916	3.31e-05	-0.117181	0.842981
1848	'DUSP6'	-0.115837	0.608255	-0.404349	0.0296087	0.285797	0.367878
1849	'DUSP7'	-0.434865	0.0157989	-0.541758	0.00230206	0.10542	0.83451
185	'AGTR1'	-2.78086	2.11e-45	-2.44272	1.39e-22	-0.339643	0.351654
1850	'DUSP8'	-0.916552	0.00102888	-0.709972	0.0269925	-0.209124	0.700858
1852	'DUSP9'	-4.86947	0.000179	-4.44994	0.00151161	-0.426464	0.799919
1854	'DUT'	-0.596393	0.00160459	-1.1854	1.35e-08	0.587769	0.0226713
1855	'DVL1'	-0.964493	5.03e-09	-0.838015	1.28e-08	-0.127124	0.771791
1869	'E2F1'	-1.35613	8.42e-06	-1.05056	0.00208994	-0.306316	0.612713
1870	'E2F2'	1.75759	0.0245848	1.78368	0.0222941	-0.0297672	0.989407
1875	'E2F5'	2.18269	0.000418	1.80963	0.00368557	0.368483	0.905323
1879	'EBF1'	-0.998353	2.87e-08	-1.36827	6.72e-11	0.367511	0.257093
1889	'ECE1'	-0.485219	0.00027	-0.0786956	0.763094	-0.40826	0.061606
1890	'TYMP'	0.264777	0.627744	0.653288	0.0133321	-0.386997	0.787307
1892	'ECHS1'	-0.699499	5.92e-05	-0.351276	0.0710688	-0.349009	0.170979
1893	'ECM1'	1.29108	5.51e-21	1.62395	1.31e-27	-0.334331	0.137736
1894	'ECT2'	-0.275856	0.603004	-0.940398	0.0135423	0.662622	0.193731
19	'ABCA1'	-0.86707	1.57e-06	-1.56261	4.05e-12	0.692388	0.0214397
190	'NR0B1'	-2.97954	1.44e-22	-3.67591	7.38e-35	0.69576	0.0215643
1901	'S1PR1'	-0.656255	0.000259	-0.434654	0.032672	-0.224122	0.542618
1902	'LPAR1'	-1.3758	1.12e-18	-1.48581	2.07e-18	0.107678	0.803566
1903	'S1PR3'	-1.03598	1.39e-12	-0.839313	2.05e-08	-0.199282	0.503114
1906	'EDN1'	0.0787487	0.923732	-1.14703	0.0294683	1.22268	0.0869293
1907	'EDN2'	7.19849	1.62e-07	5.4585	1.24e-05	1.74529	0.897915
1909	'EDNRA'	-0.942141	0.0237604	-0.590316	0.304249	-0.355981	0.7344
191	'AHCY'	-0.758936	3.04e-06	-0.822099	3.27e-07	0.062228	0.917558
1910	'EDNRB'	-3.0475	1.08e-57	-2.35156	2.31e-23	-0.696944	0.00153626
1911	'PHC1'	0.016639	0.953368	-0.679149	0.00521285	0.693482	0.020051
1912	'PHC2'	-0.716585	2.49e-06	-1.04205	4.31e-08	0.324296	0.314548
1915	'EEF1A1'	0.11416	0.565343	-0.343155	0.0723856	0.455385	0.0211626
192111	'PGAM5'	0.731184	3.85e-05	0.865482	3.27e-08	-0.135047	0.79558
192668	'CYS1'	0.021525	0.967168	-0.96029	0.0317792	0.97986	0.104781
192669	'AGO3'	0.672798	0.00542243	1.01152	2.76e-05	-0.341592	0.501068
192670	'AGO4'	0.539537	0.0284563	-0.000492	0.998642	0.537469	0.16235
192683	'SCAMP5'	0.416225	0.025464	0.656264	0.000172	-0.241013	0.459203
1933	'EEF1B2'	0.357582	0.0287184	0.257345	0.168692	0.0987025	0.808817
1937	'EEF1G'	0.421656	0.0169848	0.095948	0.690193	0.324644	0.165195
1938	'EEF2'	0.133988	0.48137	-0.314576	0.0740866	0.447189	0.027995
1942	'EFNA1'	3.79626	1.02e-46	4.66551	2.38e-43	-0.864429	0.426438
1943	'EFNA2'	4.69758	6.04e-06	6.29464	6.69e-06	-1.60153	0.845758
1944	'EFNA3'	2.66151	1.67e-51	3.10665	2.24e-39	-0.44722	0.332879
1945	'EFNA4'	-0.547366	0.0379981	-0.264135	0.418151	-0.284663	0.551875
1947	'EFNB1'	0.547706	0.000933	0.613589	0.000756	-0.0681615	0.907832
1948	'EFNB2'	-1.7737	0.000941	-1.2077	0.112017	-0.571791	0.623124
1949	'EFNB3'	-1.17957	0.0703696	-1.73756	0.00375199	0.554441	0.58416
1950	'EGF'	1.04867	0.136589	2.72981	0.00239186	-1.67632	0.35905
1951	'CELSR3'	0.991188	5.15e-05	1.659	4.05e-10	-0.669948	0.158869
1953	'MEGF6'	-0.640706	0.000629	-0.272637	0.0874421	-0.368122	0.218753
1954	'MEGF8'	-0.544116	0.000728	-0.581896	0.000496	0.0363705	0.947399
1955	'MEGF9'	-0.147472	0.484733	-0.392935	0.0400327	0.242984	0.439111
1958	'EGR1'	0.961089	2.17e-12	0.987938	3.95e-12	-0.0291523	0.947399
1959	'EGR2'	-0.76191	0.0141131	-0.622332	0.0939021	-0.141949	0.893044
196	'AHR'	-0.847926	2.51e-07	-0.904315	8.14e-06	0.0538389	0.947399
1960	'EGR3'	0.533885	0.0396112	-0.365781	0.206439	0.896947	0.00922856
196051	'PLPP4'	0.599856	0.18751	1.40466	0.00221001	-0.807206	0.333669
1962	'EHHADH'	1.14739	0.000152	0.435626	0.244164	0.70881	0.186711
196264	'MPZL3'	1.30596	0.0110429	1.65546	0.00583332	-0.354752	0.884096
196383	'RILPL2'	0.451741	0.00592239	0.170512	0.487565	0.279238	0.417839
196403	'DTX3'	1.03	3.71e-11	0.573021	0.00143431	0.455286	0.0848373
196410	'METTL7B'	-1.00476	0.000901	-0.640127	0.0599232	-0.365009	0.450103
196415	'C12orf77'	-2.17197	0.506632	-4.02178	0.0414908	1.86997	0.486772
196441	'ZFC3H1'	-0.660632	0.00217432	-0.493737	0.0414978	-0.170045	0.732822
196446	'MYRFL'	3.37389	0.00202705	3.90957	0.00128839	-0.545374	0.947399
196463	'PLBD2'	-1.01233	7.36e-12	-0.587706	0.00121274	-0.426059	0.0428981
196500	'PIANP'	-2.14418	1.16e-10	-1.88762	1.91e-07	-0.257321	0.72618
196513	'DCP1B'	-0.431873	0.0177329	-0.582313	0.00124051	0.147947	0.733226
196527	'ANO6'	-0.836491	8.12e-08	-1.14941	1.53e-10	0.310318	0.264162
196528	'ARID2'	-0.697812	0.00877012	-0.936327	0.00031	0.235293	0.628948
196740	'VSTM4'	-0.923656	1.4e-08	-0.874168	9.07e-07	-0.0520718	0.947399
196743	'PAOX'	-0.194277	0.592112	-0.571899	0.035299	0.376874	0.374508
1968	'EIF2S3'	0.393532	0.0155908	0.44036	0.0057194	-0.0496278	0.947399
196883	'ADCY4'	2.31473	0.00887943	5.33756	0.000407	-3.03472	0.402329
1969	'EPHA2'	1.00227	1.24e-08	0.797094	0.000261	0.203599	0.64496
197131	'UBR1'	0.606928	0.0114561	0.544531	0.0291311	0.0593448	0.947399
197257	'LDHD'	-0.976439	6.68e-05	-1.40168	5.76e-10	0.424634	0.214391
197259	'MLKL'	1.66149	1.63e-07	1.38476	1.91e-05	0.274781	0.832148
1973	'EIF4A1'	0.247886	0.117811	0.535419	0.000686	-0.288942	0.224534
197320	'ZNF778'	1.78043	1.49e-16	1.76056	2.31e-15	0.0173031	0.989407
197322	'ACSF3'	-1.17979	6.39e-10	-0.837865	3.42e-05	-0.342557	0.242794
197335	'WDR90'	-1.56626	2.37e-11	-1.50759	1.5e-10	-0.0594945	0.947399
1974	'EIF4A2'	-0.337093	0.0142884	-0.929257	4.62e-07	0.589838	0.0118315
197407	'ZNF48'	-0.233907	0.387917	-0.587654	0.0075015	0.352531	0.353678
1975	'EIF4B'	0.475586	0.0031183	-0.0648719	0.819469	0.537169	0.033614
1977	'EIF4E'	0.462353	0.00502679	0.472041	0.00683701	-0.0120939	0.989407
1978	'EIF4EBP1'	-0.947418	3.53e-09	-0.0271446	0.980856	-0.920872	0.322706
1979	'EIF4EBP2'	-0.814563	4.72e-08	-0.300901	0.100815	-0.516437	0.0114494
1982	'EIF4G2'	-0.243142	0.155119	-0.517784	0.000658	0.271994	0.243279
198437	'LKAAEAR1'	-3.68722	0.0157136	-2.90749	0.116144	-0.7739	0.736303
1990	'CELA1'	4.05761	0.00373717	2.88666	0.00962054	1.11419	0.887354
1992	'SERPINB1'	1.22054	2.83e-18	1.01129	4.92e-09	0.207287	0.581044
199221	'DZIP1L'	0.657161	0.0375694	1.00435	0.00141692	-0.349806	0.653613
1997	'ELF1'	-0.303277	0.116853	-0.516254	0.00681984	0.210372	0.541887
199704	'ZNF585A'	-0.262406	0.54598	-0.825231	0.0131466	0.559828	0.266451
199720	'GGN'	-1.11388	0.000118	-1.63824	2.34e-09	0.52293	0.137736
199745	'THAP8'	-1.17787	5.79e-10	-1.1748	1.68e-09	-0.00399871	0.990279
199746	'U2AF1L4'	0.356428	0.164331	0.647086	0.00942831	-0.29222	0.569055
1998	'ELF2'	-0.281656	0.188166	-0.490734	0.0136657	0.206679	0.605996
199800	'ADM5'	4.65013	1.63e-16	4.00321	1.4e-16	0.64306	0.860895
199857	'ALG14'	-0.524323	0.0273861	-0.0306731	0.938787	-0.494605	0.156609
199953	'TMEM201'	-0.407899	0.142763	-0.746999	0.00491572	0.337525	0.428453
199990	'FAAP20'	-0.371475	0.0628716	-0.39565	0.0308827	0.0234538	0.969414
2	'A2M'	-1.04567	6.38e-10	-0.113425	0.662631	-0.935409	4.89e-05
20	'ABCA2'	-1.94977	5.54e-31	-1.34903	1.97e-14	-0.601203	0.00719316
2000	'ELF4'	-0.760301	1.62e-05	-0.621702	0.00209849	-0.140161	0.751364
200014	'CC2D1B'	0.503048	0.000814	0.420613	0.00568364	0.0809151	0.880126
200030	'NBPF11'	-0.222143	0.533113	-0.613142	0.0121542	0.386545	0.428283
200035	'NUDT17'	1.41497	6.6e-05	1.13357	0.00204645	0.278617	0.837071
2001	'ELF5'	4.60868	0.0149929	4.72618	0.0159349
200185	'KRTCAP2'	-0.266664	0.236428	0.329426	0.142859	-0.596934	0.00496565
200186	'CRTC2'	1.14085	1.57e-15	1.28712	3.79e-19	-0.147831	0.665373
2002	'ELK1'	0.609153	0.000121	0.71026	3.44e-07	-0.102137	0.837786
200205	'IBA57'	-0.981861	0.000345	-0.969142	0.000653	-0.0149553	0.989407
200312	'RNF215'	0.570087	0.00193008	0.412604	0.0294312	0.155998	0.737888
200316	'APOBEC3F'	0.542561	0.00690176	0.493485	0.0183077	0.0477305	0.947399
2004	'ELK3'	0.64463	0.000269	0.0448416	0.896955	0.596912	0.0426409
200407	'CREG2'	-1.38396	0.00108178	-0.256874	0.802658	-1.12979	0.16571
2005	'ELK4'	0.817875	0.00199102	0.470127	0.123465	0.345195	0.420684
2006	'ELN'	-0.868137	1.67e-07	0.0962799	0.896955	-0.96482	0.29174
200734	'SPRED2'	0.647111	0.00018	0.219883	0.350534	0.424173	0.14235
200879	'LIPH'	1.155	0.000236	0.314587	0.444585	0.837536	0.118274
200894	'ARL13B'	-0.814886	0.0177494	-1.10523	0.0012346	0.288665	0.612836
2009	'EML1'	-1.49837	1.27e-22	-1.51277	5.03e-25	0.0115028	0.989407
200942	'KLHDC8B'	-0.653972	0.000445	-0.71303	4.25e-05	0.0583012	0.937701
200958	'MUC20'	-1.86553	9.55e-05	-1.87966	0.00011	0.0128187	0.989407
2011	'MARK2'	0.511972	0.000436	0.478574	0.00238611	0.0315523	0.947399
201158	'TVP23C'	0.978067	0.00691595	0.639265	0.0823983	0.336461	0.736332
201161	'CENPV'	1.2877	1.91e-07	0.915913	0.00023	0.369963	0.499995
201163	'FLCN'	-0.314653	0.0460546	-0.385285	0.0152065	0.0692356	0.893617
201164	'PLD6'	1.48666	1.77e-10	1.84017	1.13e-14	-0.355798	0.587798
201176	'ARHGAP27'	1.0927	0.000333	0.771418	0.0121459	0.318702	0.692019
2012	'EMP1'	0.731592	1.06e-07	0.483993	0.0182955	0.244938	0.506391
201229	'LYRM9'	-1.17182	1.48e-05	-1.39939	1.27e-06	0.227673	0.709337
201232	'SLC16A13'	0.516793	0.190841	1.28246	0.00119995	-0.767162	0.271309
201254	'CENPX'	-0.523634	0.0170172	-0.60462	0.00495053	0.0799173	0.919038
201255	'LRRC45'	-0.615468	0.01378	-0.851406	0.00012	0.23523	0.608175
201266	'SLC39A11'	-0.682942	2.5e-05	-0.0276412	0.920293	-0.657138	0.000738
201292	'TRIM65'	-0.739281	1.36e-05	-0.448731	0.0211055	-0.29185	0.242286
201294	'UNC13D'	2.91778	7.14e-12	2.38412	7.16e-09	0.53075	0.757498
201299	'RDM1'	3.01149	0.0239651	4.59433	0.00571603	-1.56486	0.863419
2013	'EMP2'	1.17578	1.75e-17	0.669307	0.00011	0.504214	0.0384804
2014	'EMP3'	-0.657298	0.000109	-0.380905	0.0176186	-0.277102	0.311431
201501	'ZBTB7C'	-0.583194	4.45e-05	-0.338145	0.0350948	-0.246749	0.330049
201514	'ZNF584'	0.739191	7.72e-06	1.02718	1.29e-09	-0.289612	0.383949
201562	'HACD2'	0.524321	0.00617485	0.671004	0.00111052	-0.148995	0.711398
201626	'PDE12'	-0.45399	0.021906	-0.3483	0.100713	-0.108621	0.868186
201627	'DENND6A'	-0.188261	0.497929	-0.504725	0.0326045	0.313974	0.404028
201633	'TIGIT'	0.297967	0.914596	-1.95464	6.92e-06	2.25674	0.391988
2017	'CTTN'	-0.290391	0.0372165	-0.254573	0.091586	-0.0383524	0.947399
201725	'C4orf46'	-1.30141	1.1e-06	-1.24755	1.8e-05	-0.0562165	0.947399
201799	'TMEM154'	1.45623	0.000352	1.62304	3.74e-05	-0.166314	0.947399
201895	'SMIM14'	-0.379333	0.00680962	-0.531905	0.000212	0.150668	0.612836
201931	'TMEM192'	0.504327	0.0205184	-0.215855	0.46762	0.717865	0.0172116
202018	'TAPT1'	-0.787384	7.57e-05	-0.647415	0.00329733	-0.142452	0.78608
202052	'DNAJC18'	0.625639	0.00247382	0.314744	0.234854	0.30847	0.497153
2021	'ENDOG'	-0.563563	0.00860745	-0.144996	0.662379	-0.419053	0.214738
202151	'RANBP3L'	-1.38259	1.98e-08	-1.81211	1.51e-07	0.425853	0.480326
2022	'ENG'	0.372511	0.0177132	1.29579	2.64e-13	-0.924413	7.01e-06
202243	'CCDC125'	0.54662	0.04133	0.158419	0.643447	0.385695	0.418614
2023	'ENO1'	-1.03814	1.67e-11	-0.34546	0.612816	-0.693421	0.438421
202500	'TCTE1'	-1.76034	0.159849	-2.56139	0.0149751	0.80371	0.610162
2026	'ENO2'	0.0142208	0.953869	0.812671	0.00138431	-0.799683	0.00949287
202658	'TRIM39-RPP21'	1.36332	1.83e-07	1.40956	1.49e-07	-0.0482238	0.965137
2027	'ENO3'	3.98444	8.42e-68	4.23843	1.05e-65	-0.254168	0.843938
2030	'SLC29A1'	0.231228	0.221349	-0.709478	0.00396479	0.939433	0.000413
203054	'ADCK5'	-1.49101	1.27e-08	-1.27101	9.71e-07	-0.220141	0.692055
203062	'TSNARE1'	-1.31314	5.79e-09	-1.79877	3.44e-13	0.484865	0.129963
203068	'TUBB'	0.834133	1.68e-09	0.919789	7.48e-10	-0.0871554	0.854387
203111	'ERICH5'	2.13196	0.07048	2.81405	0.0232292	-0.675677	0.926352
203197	'TMEM268'	0.386297	0.0294311	0.871714	1.32e-06	-0.487121	0.0568649
203259	'FAM219A'	-0.374178	0.0369754	0.00271657	0.993272	-0.377963	0.329794
203260	'CCDC107'	-0.523943	0.00151792	-0.350962	0.0354908	-0.173826	0.634618
2033	'EP300'	-0.31498	0.074496	-0.408769	0.0140366	0.0909412	0.859116
2034	'EPAS1'	-0.24778	0.108904	-0.902225	5.47e-09	0.651503	0.00127624
203427	'SLC25A43'	0.407341	0.046772	-0.00726932	0.985722	0.412038	0.246384
203447	'NRK'	0.833569	0.0396535	0.642312	0.169665	0.18803	0.907945
203522	'INTS6L'	1.61166	0.000116	1.50835	0.000756	0.100426	0.947399
2036	'EPB41L1'	0.331552	0.0295268	0.387455	0.0400459	-0.0585287	0.944985
2037	'EPB41L2'	-0.775546	3.15e-06	-1.30278	6.35e-15	0.524143	0.0292757
203859	'ANO5'	1.30503	0.00302199	1.05507	0.0192369	0.248054	0.887746
2039	'DMTN'	-0.650086	0.135073	-0.992932	0.0220891	0.342112	0.662435
2040	'STOM'	-0.338724	0.0393152	-0.11031	0.566849	-0.231389	0.417275
2042	'EPHA3'	-1.11292	0.0330425	-1.88104	8.58e-05	0.766598	0.251412
2045	'EPHA7'	-2.34754	0.0334252	-2.88437	0.00399107	0.535197	0.757858
2047	'EPHB1'	-2.48012	1.18e-23	-2.19945	2.11e-10	-0.281215	0.693389
2049	'EPHB3'	1.07634	4.7e-09	0.869794	8.78e-07	0.20492	0.66357
205	'AK4'	-0.475915	0.000317	0.298926	0.38787	-0.776469	0.318097
2051	'EPHB6'	-1.51498	1.17e-19	-1.43467	3.11e-18	-0.0811651	0.87852
2052	'EPHX1'	-2.0037	1.8e-31	-1.31044	3.43e-13	-0.694115	8.89e-05
2053	'EPHX2'	1.07021	2.85e-09	1.12009	4.23e-09	-0.0510362	0.947399
2054	'STX2'	-0.663198	0.000726	-0.887487	2.96e-05	0.221228	0.633446
205428	'C3orf58'	-1.40983	7.95e-15	-1.2807	2.85e-10	-0.132115	0.807615
2055	'CLN8'	0.739253	1.04e-05	1.01091	8.74e-08	-0.273996	0.439055
2057	'EPOR'	0.443277	0.00736936	0.642664	0.000299	-0.20157	0.571802
205860	'TRIML2'	2.21368	0.000558	3.31993	3.2e-05	-1.10112	0.66404
2059	'EPS8'	-1.49315	2.08e-18	-2.38982	2.2e-21	0.893574	0.00320407
2060	'EPS15'	-0.89574	7.56e-07	-1.20012	1.98e-11	0.30157	0.242929
206358	'SLC36A1'	0.342994	0.0325678	0.508149	0.00238964	-0.167163	0.63269
2065	'ERBB3'	3.14511	3.65e-11	1.71727	0.000223	1.42132	0.14065
2067	'ERCC1'	-0.908208	5.52e-09	-0.720041	4.18e-06	-0.18898	0.580184
2068	'ERCC2'	1.19705	2.88e-12	1.21153	3.45e-14	-0.0156163	0.988268
207	'AKT1'	-0.790076	5.67e-06	-0.397089	0.067772	-0.39362	0.170346
2070	'EYA4'	-1.19419	1.35e-05	-1.51352	1.89e-08	0.316572	0.499534
207063	'DHRSX'	-1.11498	8.16e-09	-0.927845	1.02e-05	-0.188063	0.624927
2074	'ERCC6'	1.1967	6.15e-07	0.801192	0.0038574	0.392908	0.307173
2077	'ERF'	-0.629905	2.28e-05	-0.537656	0.000502	-0.0935564	0.852109
2078	'ERG'	2.03199	1.21e-16	1.68563	4.4e-11	0.344552	0.640189
208	'AKT2'	-0.624698	0.000306	-0.56607	0.000488	-0.0594153	0.92796
2081	'ERN1'	-0.668218	0.000397	-0.319455	0.154413	-0.351488	0.26136
2086	'ERV3-1'	-0.773376	7.88e-05	-0.544959	0.028642	-0.231595	0.648441
2091	'FBL'	0.409456	0.016132	-0.161115	0.486156	0.569276	0.0116613
2098	'ESD'	-0.301524	0.0859067	-0.723508	0.000197	0.4201	0.0787876
2099	'ESR1'	1.51855	4.75e-05	1.07063	0.00347333	0.446436	0.652262
21	'ABCA3'	0.676592	0.000157	0.522881	0.00531096	0.152336	0.762459
2100	'ESR2'	1.91935	0.0746052	2.87081	0.0228921	-0.967699	0.858009
2107	'ETF1'	0.383465	0.024779	0.305123	0.106136	0.075908	0.878691
211	'ALAS1'	0.426885	0.00167759	0.745363	1.73e-07	-0.320315	0.147953
2110	'ETFDH'	0.59834	0.00403071	0.445926	0.0373641	0.14979	0.806845
2114	'ETS2'	-0.126784	0.572447	-0.613863	0.000608	0.483888	0.0533662
2115	'ETV1'	-2.45167	3.03e-54	-2.37178	4.59e-49	-0.0826382	0.876618
2116	'ETV2'	-0.454505	0.425899	-1.10514	0.01341	0.649684	0.356981
2118	'ETV4'	5.82073	8.09e-28	5.01931	1.33e-31	0.772571	0.793793
2119	'ETV5'	0.941568	5.98e-09	1.02938	4.7e-09	-0.0907388	0.893044
2121	'EVC'	-1.49801	1.26e-25	-1.1277	1.56e-13	-0.372817	0.0613117
2122	'MECOM'	-1.90737	4.11e-22	-2.09243	3.67e-26	0.182286	0.621079
2123	'EVI2A'	-4.55361	3.14e-16	-5.65246	1.37e-23	1.09597	0.0117435
2124	'EVI2B'	-4.66451	7.53e-24	-4.97735	3.17e-21	0.305879	0.700653
2130	'EWSR1'	-0.466147	0.0015688	-0.31628	0.0706072	-0.151974	0.631682
2131	'EXT1'	-0.352556	0.0111721	-0.446069	0.00134184	0.0910205	0.825597
2132	'EXT2'	0.00775084	0.968276	0.609536	0.000125	-0.603661	0.000413
2134	'EXTL1'	3.35842	8.43e-47	4.41608	9.86e-84	-1.05748	0.0270947
2135	'EXTL2'	0.456627	0.0109626	0.945865	1.44e-07	-0.491961	0.082231
2137	'EXTL3'	0.604125	5.57e-06	1.27423	3.97e-18	-0.672037	0.000219
2138	'EYA1'	-2.21105	1.05e-08	-2.01472	1.07e-06	-0.198489	0.831359
2139	'EYA2'	-2.51253	1.03e-12	-2.26988	1.16e-08	-0.245098	0.746989
214	'ALCAM'	1.02108	1.64e-09	0.776828	2.6e-05	0.241779	0.420352
2145	'EZH1'	-1.28587	1.27e-09	-1.64223	6.14e-14	0.353623	0.254253
2146	'EZH2'	0.550271	0.105449	0.713978	0.0444378	-0.166511	0.891022
2149	'F2R'	-0.617976	4.71e-05	-0.736267	7.62e-05	0.115762	0.810594
215	'ABCD1'	-0.37112	0.0399593	-0.364153	0.024168	-0.00782926	0.989407
2150	'F2RL1'	2.14425	1.17e-25	1.907	1.46e-20	0.235027	0.701352
2153	'F5'	2.62407	3.15e-06	1.7879	0.000497	0.832513	0.627743
2157	'F8'	-1.04737	1.54e-08	-0.96814	0.00112741	-0.0813707	0.947399
216	'ALDH1A1'	-3.58457	4.81e-67	-4.02065	1.48e-87	0.433392	0.0577478
2161	'F12'	2.41385	7.52e-07	3.17338	5.44e-09	-0.764647	0.725124
2167	'FABP4'	-1.33581	0.0478145	-0.524924	0.595987	-0.810754	0.476999
217	'ALDH2'	-0.364665	0.018028	-0.44458	0.00878848	0.0779888	0.863419
2170	'FABP3'	0.261941	0.196315	1.83116	0.000356	-1.57005	0.0168908
2171	'FABP5'	-0.772836	3.79e-06	0.310386	0.751098	-1.08429	0.309573
2176	'FANCC'	-0.718604	0.0235878	-0.878916	0.0048454	0.15783	0.87329
2178	'FANCE'	0.42903	0.0416592	0.455652	0.0337682	-0.0279964	0.969414
218	'ALDH3A1'	-1.76269	1.36e-16	-2.1368	1.1e-14	0.373438	0.417275
2180	'ACSL1'	-0.613905	0.000328	-0.370413	0.0336567	-0.24656	0.431032
2184	'FAH'	-1.00233	8.24e-10	-0.74513	5.65e-06	-0.258295	0.335046
2185	'PTK2B'	1.5273	2.22e-22	1.95662	7.55e-32	-0.430493	0.128869
2189	'FANCG'	0.605548	0.0185444	0.15802	0.655705	0.446699	0.298214
219	'ALDH1B1'	0.18924	0.328664	0.528811	0.0297693	-0.341855	0.364258
2191	'FAP'	-1.25102	3.01e-12	-1.28599	2.01e-11	0.0321629	0.947399
2192	'FBLN1'	-0.760137	2.6e-06	-1.62707	2.32e-18	0.865532	8.24e-06
219285	'SAMD9L'	-1.58095	1.03e-09	-1.81782	6.35e-11	0.235623	0.701233
2193	'FARSA'	0.207308	0.26073	0.556199	0.00115352	-0.350017	0.189734
2194	'FASN'	-1.78407	2.19e-30	-0.91575	0.000199	-0.869051	0.00221614
219402	'MTIF3'	-0.297725	0.13556	-0.552839	0.0050373	0.252658	0.47121
2195	'FAT1'	1.07082	5.76e-11	0.89995	2.47e-07	0.168042	0.663257
2196	'FAT2'	1.25977	0.0145291	1.70561	0.00186917	-0.448642	0.808589
219623	'TMEM26'	2.14162	0.000584	3.18835	1.98e-05	-1.05486	0.663532
219654	'ZCCHC24'	-0.795067	3.2e-08	-0.956574	6.97e-08	0.158568	0.733981
219699	'UNC5B'	0.263003	0.0668886	0.539227	0.0314904	-0.278375	0.532253
2197	'FAU'	0.607999	0.000767	0.523522	0.00230255	0.0836561	0.879416
219743	'TYSND1'	0.52669	0.00679408	0.391096	0.0709401	0.13423	0.808242
219771	'CCNY'	-0.558485	6.99e-05	-0.77765	2.92e-06	0.217576	0.47999
219833	'C11orf45'	1.03959	0.0224973	1.2426	0.0112935	-0.205306	0.925754
219844	'HYLS1'	-0.878924	0.000407	-0.761672	0.00779398	-0.119925	0.891022
2199	'FBLN2'	-0.347467	0.0271861	-0.529781	0.00141896	0.180906	0.528641
219902	'TMEM136'	1.09286	1.62e-07	1.04869	2.59e-06	0.0419085	0.956345
[truncated: 6,793 more rows]
